# Supplementary material for: Bacterial endosymbiont Cardinium cSfur genome sequence provides insights for understanding the symbiotic relationship in Sogatella furcifera host
Source: BMC Genomics. 2018 Sep 19;19:688. doi: 10.1186/s12864-018-5078-y (PMC6147030; doi:10.1186/s12864-018-5078-y)
Supplement: Supplementary file 1 — Microbial Genome Database organism codes and locus tags for the genes used in the phylogenomic tree. (XLSX 105 kb) [file 12864_2018_5078_MOESM1_ESM.xlsx]

## Sheet: Table S1
Table S1 Microbial Genome Database organism codes and locus tags for the genes used in the phylogenomic tree
FuncCat_COG	Function category	Name	Description Species	Bacteroides fragilis NCTC9343	Bacteroides thetaiotaomicron	Barnesiella viscericola DSM 18177 C46	Odoribacter splanchnicus DSM 20712	Parabacteroides distasonis ATCC 8503	Porphyromonas gingivalis W83	Tannerella forsythia ATCC 43037	Prevotella melaninogenica ATCC 25845	Draconibacterium orientale FH5T	Alistipes finegoldii DSM 17242	Rikenellaceae bacterium M3	Azobacteroides pseudotrichonymphae CFP2	Bacteroides sp. CF50	Amoebophilus asiaticus 5a2	Cardinium endosymbiont cEper1 of Encarsia pergandiella cEper1	Cardinium endosymbiont cEper1 of Encarsia pergandiella cBtQ1	Cardinium endosymbiont cSfur of Sogatella furcifer cSfur	Algoriphagus machipongonensis PR1	Belliella baltica DSM 15883	Cyclobacterium marinum DSM 745	Echinicola vietnamensis DSM 17526	Dyadobacter fermentans DSM 18053	Emticicia oligotrophica DSM 17448	Fibrella aestuarina BUZ 2	Hymenobacter sp. APR13	Hymenobacter swuensis DY53	Leadbetterella byssophila DSM 17132	Runella slithyformis DSM 19594	Marivirga tractuosa DSM 4126	Blattabacterium sp. BPLAN	Fluviicola taffensis DSM 16823	Aequorivita sublithincola DSM 14238	Capnocytophaga ochracea DSM 7271	Cellulophaga algicola DSM	Croceibacter atlanticus HTCC2559	Flavobacterium johnsoniae UW101; ATCC 17061	Gramella forsetii KT0803	Gramella forsetii KT0803	Muricauda ruestringensis DSM 13258	Nonlabens dokdonensis DSW-6	Ornithobacterium rhinotracheale DSM 15997	Chitinophaga pinensis DSM 2588	Haliscomenobacter hydrossis DSM 1100	Pedobacter heparinus DSM 2366	Chorobaculum tepidum
				bfs	bth	bvs	osp	pdi	pgi	tfo	pmz	doi	afd	rbc	aps	bacc	aas	che	cBtQz	cSfur	gm03586	bbd	cmr	evi	dfe	eol	fae	hym	hsw	lby	rsi	mtt	bpi	fte	asl	coc	cao	cat	fjo	gfo	lan	mrs	ndo	orh	cpi	hhy	phe	cte
COG:2.1	Replication, recombination and repair	ruvX	Holliday junction resolvase-like protein	bfs:BF9343_1609	bth:BT_0419	bvs:BARVI_05205	osp:ODOSP_1847	pdi:BDI_0655	pgi:PG2202	tfo:BFO_3046	pmz:HMPREF0659_A6557	doi:FH5T_12160	afd:ALFI_0249	rbc:BN938_1320	aps:CFPG_136	bacc:BRDCF_01505	aas:AASI_1327	che:CAHE_0728	CHV_b0021	CE557_567	gm03586:ALPR1_19023	bbd:BELBA_3856	cmr:CYCMA_2466	evi:ECHVI_1885	dfe:DFER_4051	eol:EMTOL_1652	fae:FAES_5153	hym:N008_09405	hsw:HSW_4023	lby:LBYS_2781	rsi:RUNSL_0806	mtt:FTRAC_0008	bpi:BPLAN_174	fte:FLUTA_0962	asl:AEQSU_2283	coc:COCH_1395	cao:CELAL_0308	cat:CA2559_06155	fjo:FJOH_2528	gfo:GFO_2274	lan:LACAL_0215	mrs:MURRU_0334	ndo:DDD_0380	orh:ORNRH_1477	cpi:CPIN_1903	hhy:HALHY_4835	phe:PHEP_0074	cte:CT0082
		tatD	Sec-independent protein translocase TatD	bfs:BF9343_3438	bth:BT_2056	bvs:BARVI_05795	osp:ODOSP_2825	pdi:BDI_3735	pgi:PG0783	tfo:BFO_0955	pmz:HMPREF0659_A7169	doi:FH5T_05410	afd:ALFI_1521	rbc:BN938_1608	aps:CFPG_493	bacc:BRDCF_02540	aas:AASI_1922	che:CAHE_0439	CHV_a0308	CE557_491	gm03586:ALPR1_05475	bbd:BELBA_1901	cmr:CYCMA_3244	evi:ECHVI_0081	dfe:DFER_5476	eol:EMTOL_3095	fae:FAES_2180	hym:N008_01030	hsw:HSW_1449	lby:LBYS_0460	rsi:RUNSL_0149	mtt:FTRAC_0620	bpi:BPLAN_104	fte:FLUTA_1712	asl:AEQSU_1441	coc:COCH_0265	cao:CELAL_2030	cat:CA2559_02785	fjo:FJOH_1278	gfo:GFO_0084	lan:LACAL_0710	mrs:MURRU_1804	ndo:DDD_1930	orh:ORNRH_0850	cpi:CPIN_0246	hhy:HALHY_4832	phe:PHEP_0541	cte:CT1811
		ruvA	Holliday junction DNA helicase RuvA	bfs:BF9343_3389	bth:BT_1978	bvs:BARVI_04655	osp:ODOSP_0140	pdi:BDI_2660	pgi:PG0811	tfo:BFO_1897	pmz:HMPREF0659_A6107	doi:FH5T_04010	afd:ALFI_2840	rbc:BN938_0940	aps:CFPG_397	bacc:BRDCF_11770	aas:AASI_1446	che:CAHE_0101	CHV_a0190	CE557_008	gm03586:ALPR1_17178	bbd:BELBA_0114	cmr:CYCMA_0457	evi:ECHVI_4082	dfe:DFER_4464	eol:EMTOL_3915	fae:FAES_1574	hym:N008_10535	hsw:HSW_3742	lby:LBYS_0611	rsi:RUNSL_2512	mtt:FTRAC_3336	bpi:BPLAN_273	fte:FLUTA_1835	asl:AEQSU_0887	coc:COCH_0310	cao:CELAL_2074	cat:CA2559_01215	fjo:FJOH_1652	gfo:GFO_0181	lan:LACAL_1376	mrs:MURRU_1867	ndo:DDD_1076	orh:ORNRH_0725	cpi:CPIN_6947	hhy:HALHY_1987	phe:PHEP_3832	cte:CT0262
COG:2.5	Translation, ribosomal structure and biogenesis	trmD	TRNA (guanine-N(1)-)-methyltransferase	bfs:BF9343_2403	bth:BT_0893	bvs:BARVI_05110	osp:ODOSP_0443	pdi:BDI_1235	pgi:PG2035	tfo:BFO_1874	pmz:HMPREF0659_A5537	doi:FH5T_18830	afd:ALFI_1618	rbc:BN938_2229	aps:CFPG_040	bacc:BRDCF_06060	aas:AASI_0010	che:CAHE_0372	CHV_g0008	CE557_288	gm03586:ALPR1_03830	bbd:BELBA_1235	cmr:CYCMA_1374	evi:ECHVI_1338	dfe:DFER_2580	eol:EMTOL_4213	fae:FAES_3466	hym:N008_12810	hsw:HSW_3236	lby:LBYS_0894	rsi:RUNSL_4094	mtt:FTRAC_1727	bpi:BPLAN_275	fte:FLUTA_3884	asl:AEQSU_0257	coc:COCH_2013	cao:CELAL_0011	cat:CA2559_12703	fjo:FJOH_2184	gfo:GFO_0620	lan:LACAL_0017	mrs:MURRU_0011	ndo:DDD_0124	orh:ORNRH_2341	cpi:CPIN_1330	hhy:HALHY_5360	phe:PHEP_0037	cte:CT1164
		hemK	HemK protein	bfs:BF9343_0435	bth:BT_3729	bvs:BARVI_10960	osp:ODOSP_3303	pdi:BDI_3694	pgi:PG0156	tfo:BFO_1440	pmz:HMPREF0659_A6293	doi:FH5T_11375	afd:ALFI_0172	rbc:BN938_1558	aps:CFPG_218	bacc:BRDCF_00855	aas:AASI_0020	che:CAHE_0502	CHV_b0034	CE557_477	gm03586:ALPR1_03255	bbd:BELBA_0749	cmr:CYCMA_1682	evi:ECHVI_1443	dfe:DFER_4319	eol:EMTOL_2482	fae:FAES_5380	hym:N008_07560	hsw:HSW_0076	lby:LBYS_3007	rsi:RUNSL_2978	mtt:FTRAC_1493	bpi:BPLAN_306	fte:FLUTA_0047	asl:AEQSU_3239	coc:COCH_1783	cao:CELAL_4279	cat:CA2559_09408	fjo:FJOH_5054	gfo:GFO_0637	lan:LACAL_2975	mrs:MURRU_3472	ndo:DDD_3612	orh:ORNRH_0229	cpi:CPIN_2220	hhy:HALHY_6336	phe:PHEP_2176	cte:CT1487
		infC	Translation initiation factor IF-3	bfs:BF9343_1614	bth:BT_0423	bvs:BARVI_03375	osp:ODOSP_0404	pdi:BDI_0661	pgi:PG0991	tfo:BFO_2540	pmz:HMPREF0659_A6571	doi:FH5T_19625	afd:ALFI_1148	rbc:BN938_1925	aps:CFPG_103	bacc:BRDCF_03920	aas:AASI_0560	che:CAHE_0750	CHV_a0416	CE557_745	gm03586:ALPR1_12420	bbd:BELBA_2733	cmr:CYCMA_3125	evi:ECHVI_3426	dfe:DFER_1222	eol:EMTOL_4022	fae:FAES_4261	hym:N008_18410	hsw:HSW_2102	lby:LBYS_3528	rsi:RUNSL_4503	mtt:FTRAC_0509	bpi:BPLAN_178	fte:FLUTA_0290	asl:AEQSU_0276	coc:COCH_0993	cao:CELAL_2585	cat:CA2559_00820	fjo:FJOH_0025	gfo:GFO_0604	lan:LACAL_0034	mrs:MURRU_2253	ndo:DDD_0230	orh:ORNRH_1785	cpi:CPIN_3743	hhy:HALHY_5174	phe:PHEP_1907	cte:CT2127
		rluD	Ribosomal large subunit pseudouridine synthase D	bfs:BF9343_0417	bth:BT_3712	bvs:BARVI_11595	osp:ODOSP_1635	pdi:BDI_2676	pgi:ST1555	tfo:BFO_3289	pmz:HMPREF0659_A6206	doi:FH5T_12540	afd:ALFI_1361	rbc:BN938_1494	aps:CFPG_115	bacc:BRDCF_07010	aas:AASI_0665	che:CAHE_0794	CHV_a0393	CE557_452	gm03586:ALPR1_20953	bbd:BELBA_1325	cmr:CYCMA_1688	evi:ECHVI_0642	dfe:DFER_2578	eol:EMTOL_4157	fae:FAES_2594	hym:N008_06155	hsw:HSW_0349	lby:LBYS_1326	rsi:ST3046	mtt:FTRAC_1448	bpi:BPLAN_511	fte:FLUTA_2098	asl:AEQSU_1950	coc:COCH_0553	cao:CELAL_2337	cat:CA2559_08006	fjo:FJOH_2620	gfo:GFO_2682	lan:LACAL_1718	mrs:MURRU_2127	ndo:DDD_0559	orh:ORNRH_1416	cpi:CPIN_1911	hhy:HALHY_6347	phe:PHEP_1219	cte:CT1299
		miaA	TRNA delta(2)-isopentenylpyrophosphate transferase	bfs:BF9343_0787	bth:BT_4203	bvs:BARVI_12645	osp:ODOSP_0517	pdi:BDI_2111	pgi:PG0335	tfo:BFO_1366	pmz:HMPREF0659_A5824	doi:FH5T_12110	afd:ALFI_3218	rbc:BN938_1447	aps:CFPG_584	bacc:BRDCF_02420	aas:AASI_0653	che:CAHE_0743	CHV_a0379	CE557_752	gm03586:ALPR1_15059	bbd:BELBA_3376	cmr:CYCMA_0527	evi:ECHVI_2323	dfe:DFER_2922	eol:EMTOL_1131	fae:FAES_1387	hym:N008_15750	hsw:HSW_1673	lby:LBYS_3446	rsi:RUNSL_5560	mtt:FTRAC_0829	bpi:BPLAN_451	fte:FLUTA_3610	asl:AEQSU_3217	coc:COCH_0090	cao:CELAL_4253	cat:CA2559_09503	fjo:FJOH_3453	gfo:GFO_0660	lan:LACAL_2952	mrs:MURRU_3451	ndo:DDD_3585	orh:ORNRH_1495	cpi:CPIN_5955	hhy:HALHY_0275	phe:PHEP_0852	cte:CT0973
		frr	Ribosome recycling factor	bfs:BF9343_0589	bth:BT_2249	bvs:BARVI_09435	osp:ODOSP_2512	pdi:BDI_3376	pgi:PG1901	tfo:BFO_1339	pmz:HMPREF0659_A6041	doi:FH5T_06760	afd:ALFI_1233	rbc:BN938_1895	aps:CFPG_754	bacc:BRDCF_00560	aas:AASI_1351	che:CAHE_0625	CHV_a0253	CE557_734	gm03586:ALPR1_19708	bbd:BELBA_1687	cmr:CYCMA_2572	evi:ECHVI_0277	dfe:DFER_2999	eol:EMTOL_0559	fae:FAES_1784	hym:N008_11240	hsw:HSW_3625	lby:LBYS_3090	rsi:RUNSL_1063	mtt:FTRAC_3015	bpi:BPLAN_516	fte:FLUTA_2479	asl:AEQSU_1455	coc:COCH_1898	cao:CELAL_2041	cat:CA2559_04050	fjo:FJOH_0575	gfo:GFO_0099	lan:LACAL_0697	mrs:MURRU_1815	ndo:DDD_1020	orh:ORNRH_0196	cpi:CPIN_0389	hhy:HALHY_4028	phe:PHEP_0116	cte:CT1577
		cca	TRNA nucleotidyltransferase/poly(A) polymerase family protein	bfs:BF9343_3352	bth:BT_1975	bvs:BARVI_08760	osp:ODOSP_1406	pdi:BDI_2053	pgi:PG0801	tfo:BFO_1469	pmz:HMPREF0659_A5474	doi:FH5T_05710	afd:ALFI_1968	rbc:BN938_1127	aps:CFPG_665	bacc:BRDCF_02715	aas:AASI_0872	che:CAHE_0026	CHV_a0189	CE557_619	gm03586:ALPR1_07005	bbd:BELBA_3117	cmr:CYCMA_3068	evi:ECHVI_2403	dfe:DFER_2415	eol:EMTOL_3477	fae:FAES_3158	hym:N008_15215	hsw:HSW_1290	lby:LBYS_3330	rsi:RUNSL_5154	mtt:FTRAC_3402	bpi:BPLAN_171	fte:FLUTA_3892	asl:AEQSU_2268	coc:COCH_2058	cao:CELAL_0315	cat:CA2559_06110	fjo:FJOH_4906	gfo:GFO_2283	lan:LACAL_0227	mrs:MURRU_0342	ndo:DDD_0390	orh:ORNRH_1903	cpi:CPIN_5957	hhy:HALHY_0833	phe:PHEP_0854	cte:CT0990
		tsf	Translation elongation factor Ts	bfs:BF9343_3683	bth:BT_3878	bvs:BARVI_08460	osp:ODOSP_2696	pdi:BDI_3490	pgi:PG0378	tfo:BFO_2097	pmz:HMPREF0659_A5115	doi:FH5T_04970	afd:ALFI_2942	rbc:BN938_2358	aps:CFPG_287	bacc:BRDCF_01115	aas:AASI_0049	che:CAHE_0477	CHV_a0121	CE557_657	gm03586:ALPR1_18748	bbd:BELBA_1872	cmr:CYCMA_2935	evi:ECHVI_0052	dfe:DFER_3494	eol:EMTOL_1383	fae:FAES_0920	hym:N008_11820	hsw:HSW_3511	lby:LBYS_2855	rsi:RUNSL_1160	mtt:FTRAC_3365	bpi:BPLAN_406	fte:FLUTA_2476	asl:AEQSU_0973	coc:COCH_0724	cao:CELAL_2044	cat:CA2559_04070	fjo:FJOH_1609	gfo:GFO_0133	lan:LACAL_0695	mrs:MURRU_1817	ndo:DDD_1049	orh:ORNRH_1494	cpi:CPIN_0883	hhy:HALHY_2731	phe:PHEP_0113	cte:CT1780
COG:3.2	Posttranslational modification, protein turnover, chaperones	smpB	SsrA-binding protein	bfs:BF9343_2954	bth:BT_0179	bvs:BARVI_01255	osp:ODOSP_1378	pdi:BDI_0413	pgi:PG0502	tfo:BFO_2995	pmz:HMPREF0659_A6784	doi:FH5T_14125	afd:ALFI_2532	rbc:BN938_0167	aps:CFPG_650	bacc:BRDCF_00725	aas:AASI_0162	che:CAHE_0364	CHV_g0015	CE557_691	gm03586:ALPR1_17498	bbd:BELBA_3632	cmr:CYCMA_2275	evi:ECHVI_2086	dfe:DFER_3480	eol:EMTOL_2493	fae:FAES_1064	hym:N008_13610	hsw:HSW_3078	lby:LBYS_2545	rsi:RUNSL_0242	mtt:FTRAC_0058	bpi:BPLAN_240	fte:FLUTA_3377	asl:AEQSU_3205	coc:COCH_2134	cao:CELAL_4245	cat:CA2559_09086	fjo:FJOH_3443	gfo:GFO_2270	lan:LACAL_2941	mrs:MURRU_3442	ndo:DDD_2838	orh:ORNRH_1019	cpi:CPIN_3663	hhy:HALHY_3445	phe:PHEP_1552	cte:CT0564
		groES	Co-chaperonin GroES	bfs:BF9343_3137	bth:BT_1830	bvs:BARVI_00760	osp:ODOSP_2376	pdi:BDI_3786	pgi:PG0521	tfo:BFO_1436	pmz:HMPREF0659_A5861	doi:FH5T_05425	afd:ALFI_0948	rbc:BN938_0909	aps:CFPG_288	bacc:BRDCF_11105	aas:AASI_0309	che:CAHE_0255	CHV_d0022	CE557_032	gm03586:ALPR1_14744	bbd:BELBA_3430	cmr:CYCMA_3041	evi:ECHVI_2367	dfe:DFER_2733	eol:EMTOL_2907	fae:FAES_2230	hym:N008_16760	hsw:HSW_2408	lby:LBYS_1302	rsi:RUNSL_4854	mtt:FTRAC_0860	bpi:BPLAN_433	fte:FLUTA_2279	asl:AEQSU_0812	coc:COCH_0316	cao:CELAL_0894	cat:CA2559_00675	fjo:FJOH_1844	gfo:GFO_3595	lan:LACAL_1532	mrs:MURRU_0855	ndo:DDD_0873	orh:ORNRH_1597	cpi:CPIN_6246	hhy:HALHY_5730	phe:PHEP_0244	cte:CT0529
		grpE	Heat shock protein GrpE	bfs:BF9343_1737	bth:BT_1243	bvs:BARVI_02825	osp:ODOSP_2273	pdi:BDI_1241	pgi:PG1775	tfo:BFO_0238	pmz:HMPREF0659_A7256	doi:FH5T_12645	afd:ALFI_0323	rbc:BN938_2254	aps:CFPG_299	bacc:BRDCF_04225	aas:AASI_0978	che:CAHE_0325	CHV_a0539	CE557_276	gm03586:ALPR1_04653	bbd:BELBA_0474	cmr:CYCMA_1068	evi:ECHVI_0591	dfe:DFER_4974	eol:EMTOL_2783	fae:FAES_3095	hym:N008_03850	hsw:HSW_0833	lby:LBYS_1186	rsi:RUNSL_3072	mtt:FTRAC_1940	bpi:BPLAN_080	fte:FLUTA_0236	asl:AEQSU_0364	coc:COCH_0454	cao:CELAL_0372	cat:CA2559_08251	fjo:FJOH_5051	gfo:GFO_0504	lan:LACAL_0256	mrs:MURRU_0381	ndo:DDD_2323	orh:ORNRH_0497	cpi:CPIN_6904	hhy:HALHY_3808	phe:PHEP_3208	cte:CT1485
		dnaJ	Molecular chaperone DnaJ	bfs:BF9343_1736	bth:BT_1244	bvs:BARVI_02820	osp:ODOSP_2272	pdi:BDI_1240	pgi:PG1776	tfo:BFO_0237	pmz:HMPREF0659_A7255	doi:FH5T_12640	afd:ALFI_0322	rbc:BN938_2256	aps:CFPG_298	bacc:BRDCF_04230	aas:AASI_0979	che:CAHE_0326	CHV_a0538	CE557_277	gm03586:ALPR1_04658	bbd:BELBA_0473	cmr:CYCMA_1067	evi:ECHVI_0590	dfe:DFER_4973	eol:EMTOL_2782	fae:FAES_3094	hym:N008_03845	hsw:HSW_0834	lby:LBYS_1187	rsi:RUNSL_3071	mtt:FTRAC_1941	bpi:BPLAN_081	fte:FLUTA_0235	asl:AEQSU_0363	coc:COCH_0455	cao:CELAL_0371	cat:CA2559_08256	fjo:FJOH_5050	gfo:GFO_0505	lan:LACAL_0255	mrs:MURRU_0380	ndo:DDD_2324	orh:ORNRH_0496	cpi:CPIN_6905	hhy:HALHY_3807	phe:PHEP_3209	cte:CT1484
		dnaK	Molecular chaperone DnaK	bfs:BF9343_1130	bth:BT_4615	bvs:BARVI_04525	osp:ODOSP_0304	pdi:BDI_1997	pgi:PG1208	tfo:BFO_0677	pmz:HMPREF0659_A6134	doi:FH5T_03450	afd:ALFI_2845	rbc:BN938_2653	aps:CFPG_516	bacc:BRDCF_04095	aas:AASI_0481	che:CAHE_0016	CHV_a0182	CE557_661	gm03586:ALPR1_05060	bbd:BELBA_0226	cmr:CYCMA_2659	evi:ECHVI_1753	dfe:DFER_1226	eol:EMTOL_4053	fae:FAES_4255	hym:N008_02965	hsw:HSW_1063	lby:LBYS_0731	rsi:RUNSL_5003	mtt:FTRAC_1865	bpi:BPLAN_410	fte:FLUTA_0205	asl:AEQSU_2578	coc:COCH_1857	cao:CELAL_3392	cat:CA2559_07165	fjo:FJOH_2631	gfo:GFO_2083	lan:LACAL_2302	mrs:MURRU_3402	ndo:DDD_2732	orh:ORNRH_1516	cpi:CPIN_6430	hhy:HALHY_6186	phe:PHEP_0633	cte:CT0643
