# Supplementary material for: Bacterial endosymbiont Cardinium cSfur genome sequence provides insights for understanding the symbiotic relationship in Sogatella furcifera host
Source: BMC Genomics. 2018 Sep 19;19:688. doi: 10.1186/s12864-018-5078-y (PMC6147030; doi:10.1186/s12864-018-5078-y)
Supplement: Supplementary file 4 — Gene clusters among three Cardinium genomes. (XLSX 56 kb) [file 12864_2018_5078_MOESM4_ESM.xlsx]

## Sheet: Caption
Table S2. Cluster of orthologous genes distributed in sheets. Sheets content are described below.
core: core genome shared by all three Cardinium strains
cSfur: Cardinium cSfur strain specific genes
cBtQ1: Cardinium cBtQ1 strain specific genes
cEper1: Cardinium cEper1 strain specific genes
cSfur_cBtQ1: genes shared only by Cardinium cSfur and cBtQ1
cSfur_cEper1: genes shared only by Cardinium cSfur and cEper1
cBtQ1_cEper1: genes shared only by Cardinium cBtQ1 and cEper1

## Sheet: core_genome
Product	cSfur_tag	cBtQ1_tag	cEper1_tag
GTP-dependent_nucleic_acid-binding_protein_engD	CE557_001	CHV_a0409	CAHE_0569
Hypothetical_protein	CE557_002	CHV_a0410	CAHE_0567
Ferredoxin	CE557_003	CHV_a0411	CAHE_0566
Transcription_elongation_factor_greA	CE557_004	CHV_a0412	CAHE_0565
ComEC/Rec2-related_protein	CE557_005	CHV_a0244	CAHE_0641
Membrane_protein_insertase_yidC	CE557_007	CHV_a0191	CAHE_0102
Holliday_junction_ATP-dependent_DNA_helicase_RuvA	CE557_008	CHV_a0190	CAHE_0101
Endonuclease_4	CE557_011	CHV_a0480	CAHE_0648
Inorganic_pyrophosphatase	CE557_012	CHV_b0053	CAHE_0103
DNA_topoisomerase_4_subunit_A	CE557_013	CHV_b0052	CAHE_0104
Putative_beta-barrel_outer_membrane_protein	CE557_014	CHV_b0050	CAHE_0106
dTDP-4-dehydrorhamnose_3%2C5-epimerase	CE557_016	CHV_b0049	CAHE_0107
S-adenosylmethionine_uptake_transporter	CE557_017	CHV_b0045	CAHE_0109
Thioredoxin_reductase	CE557_018	CHV_b0044	CAHE_0110
RNA_polymerase_sigma_factor_RpoD	CE557_019	CHV_b0043	CAHE_0111
Polyribonucleotide_nucleotidyltransferase	CE557_020	CHV_b0042	CAHE_0112
30S_ribosomal_protein_S15	CE557_021	CHV_b0041	CAHE_0113
Signal_recognition_particle_protein	CE557_022	CHV_b0040	CAHE_0114
Putative_zinc_protease_pqqL	CE557_023	CHV_b0039	CAHE_0115
Diaminopimelate_epimerase	CE557_024	CHV_b0038	CAHE_0116
Hypothetical_protein	CE557_025	CHV_b0037	CAHE_0117
Putative_rRNA_maturation_factor	CE557_026	CHV_a0287	CAHE_0057
Glycerol-3-phosphate_1-O-acyltransferase	CE557_027	CHV_a0288	CAHE_0056
Glycerol-3-phosphate_dehydrogenase_[NAD(P)+]	CE557_028	CHV_a0289	CAHE_0055
Trigger_factor	CE557_030	CHV_a0478	CAHE_0651
Putative_Transketolase	CE557_031	CHV_d0021	CAHE_0256
10_kDa_chaperonin	CE557_032	CHV_d0022	CAHE_0255
60_kDa_chaperonin	CE557_033	CHV_d0023	CAHE_0254
Tyrosine--tRNA_ligase	CE557_036	CHV_b0055	CAHE_0099
Competence_protein_ComM	CE557_037	CHV_b0056	CAHE_0098
Hypothetical_protein	CE557_060	CHV_a0018	CAHE_0298
Peptide_chain_release_factor_2	CE557_061	CHV_a0019	CAHE_0299
AsnC_family_transcriptional_regulator	CE557_063	CHV_c0046	CAHE_0466
Zn-ribbon-containing%2C_possibly_RNA-binding_protein_and_truncated_derivatives	CE557_068	CHV_a0375	CAHE_0836
Phosphoglycerate_kinase	CE557_070	CHV_b0057	CAHE_0097
DNA_polymerase_III_subunit_alpha	CE557_073	CHV_a0368	CAHE_0729
Glutathione_peroxidase	CE557_074	CHV_a0262	CAHE_0731
Valine--tRNA_ligase	CE557_077	CHV_a0236	CAHE_0608
Oxygen-independent_coproporphyrinogen-III_oxidase_1	CE557_078	CHV_a0235	CAHE_0607
Lipid_A_export_ATP-binding/permease_protein_MsbA	CE557_079	CHV_a0234	CAHE_0606
Flagellin_N-methylase_containing-domain_protein	CE557_080	CHV_a0027	CAHE_0280
DNA-3-methyladenine_glycosylase	CE557_083	CHV_b0006	CAHE_0603
Hypothetical_protein	CE557_084	CHV_b0005	CAHE_0604
ATP-dependent_DNA_helicase_RecQ	CE557_089	CHV_a0123	CAHE_0479
Putative_lipoprotein	CE557_091	CHV_a0125	CAHE_0482
Aspartyl/glutamyl-tRNA(Asn/Gln)_amidotransferase_subunit_A	CE557_092	CHV_a0126	CAHE_0483
Deoxyuridine_5'-triphosphate_nucleotidohydrolase	CE557_093	CHV_a0128	CAHE_0484
Putative_tRNA-dihydrouridine_synthase_1	CE557_094	CHV_a0129	CAHE_0485
Protease_4	CE557_096	CHV_a0132	CAHE_0486
Putative_transmembrane_protein	CE557_099	CHV_a0357	CAHE_0717
Mn-dependent_transcriptional_regulator	CE557_100	CHV_a0355	CAHE_0718
Manganese-binding_lipoprotein_mntA	CE557_102,CE557_101	CHV_a0354,CHV_a0353	CAHE_0719,CAHE_0720
Manganese_transport_system_ATP-binding_protein_MntB	CE557_103	CHV_a0352	CAHE_0721
Histidine_triad_containing_protein	CE557_104	CHV_a0016	CAHE_0295
ATPase-like%2C_ParA/MinD	CE557_105	CHV_a0017	CAHE_0296
Ribonuclease_R	CE557_106	CHV_a0194	CAHE_0509
Transcription-repair_coupling_factor	CE557_108	CHV_a0231	CAHE_0764
Hypothetical_protein	CE557_109	CHV_a0321	CAHE_0523
DNA_gyrase_subunit_B	CE557_110	CHV_a0322	CAHE_0521
MutS2_family_protein	CE557_111	CHV_a0323	CAHE_0520
Hypothetical_protein	CE557_112	CHV_a0324	CAHE_0519
Hypothetical_protein	CE557_113	CHV_a0325	CAHE_0518
M22_peptidase_homolog_yeaZ	CE557_114	CHV_b0017	CAHE_0051
DNA_repair_protein_RadA_homolog	CE557_117	CHV_b0014	CAHE_0049
Bifunctional_protein_BirA	CE557_118	CHV_a0329	CAHE_0083
tRNA_pseudouridine_synthase_B	CE557_119	CHV_a0330	CAHE_0084
AAA-ATPase-like_protein	CE557_125,CE557_179,CE557_189	CHV_a0344	CAHE_0628
Acetyl-coenzyme_A_carboxylase_carboxyl_transferase_subunit_beta	CE557_127	CHV_a0177	CAHE_0012
Lysine--tRNA_ligase	CE557_128	CHV_a0178	CAHE_0013
OstA-like_protein	CE557_129	CHV_d0009	CAHE_0300
Outer_membrane_protein_assembly_factor_BamD	CE557_130	CHV_a0390	CAHE_0078
RNA_polymerase_Rpb6_domain-containing_protein	CE557_131	CHV_a0389	CAHE_0079
Hypothetical_protein	CE557_133	CHV_a0245	CAHE_0640
N_utilization_substance_protein_B	CE557_134	CHV_a0246	CAHE_0639
Leucine_dehydrogenase	CE557_135	CHV_a0247	CAHE_0638
Peptidoglycan_glycosyltransferase	CE557_139	CHV_a0339	CAHE_0508
Membrane-bound_lytic_murein_transglycosylase_D	CE557_141	CHV_a0376	CAHE_0837
Hypothetical_protein	CE557_142	CHV_a0359	CAHE_0715
Chaperone_protein_ClpB	CE557_143	CHV_b0026	CAHE_0536
Hypothetical_protein	CE557_146	CHV_a0331	CAHE_0038
Putative_Afp11-like_phage_baseplate_protein	CE557_147	CHV_a0332	CAHE_0037
Hypothetical_protein	CE557_148	CHV_a0333	CAHE_0036
50S_ribosomal_protein_L31	CE557_149	CHV_a0334	CAHE_0035
DNA_polymerase_III_subunit_delta'	CE557_150	CHV_a0335	CAHE_0034
Sodium:solute_symporter_family_protein	CE557_152,CE557_549,CE557_430	CHV_a0143	CAHE_0495,CAHE_0431
WH2_domain_containing_protein	CE557_197	CHV_a0172	CAHE_0010
UvrABC_system_protein_B	CE557_198	CHV_a0171	CAHE_0003
Putative_ABC_transporter_permease_protein	CE557_200	CHV_a0168	CAHE_0591
Methionine_import_ATP-binding_protein_MetN	CE557_201	CHV_a0167	CAHE_0590
Serine_hydroxymethyltransferase	CE557_202	CHV_a0166	CAHE_0589
Ankyrin_repeats-containing_protein	CE557_203	CHV_a0165	CAHE_0588
Glyceraldehyde-3-phosphate_dehydrogenase	CE557_205	CHV_a0336	CAHE_0506
Hypothetical_protein	CE557_206	CHV_a0456	CAHE_0672
Aspartyl/glutamyl-tRNA(Asn/Gln)_amidotransferase_subunit_C	CE557_207	CHV_a0457	CAHE_0671
FKBP-type_peptidyl-prolyl_cis-trans_isomerase	CE557_209	CHV_a0459	CAHE_0669
Exopolyphosphatase-related_protein	CE557_210	CHV_a0460	CAHE_0668
PpiC-type_peptidyl-prolyl_cis-trans_isomerase	CE557_211	CHV_a0461	CAHE_0667
Hypothetical_protein	CE557_212	CHV_a0462	CAHE_0666
Na+/H+_antiporter_NhaD-like_permease	CE557_213	CHV_a0463	CAHE_0665
Cell_division_protein_FtsQ	CE557_214	CHV_a0464	CAHE_0664
Hypothetical_protein	CE557_215	CHV_a0465	CAHE_0663
Bacterial_BAX_inhibitor_(BI)-1/YccA-like_protein	CE557_216	CHV_a0467	CAHE_0662
Chromosomal_replication_initiator_protein_DnaA	CE557_217	CHV_a0468	CAHE_0661
Pyruvate%2Cphosphate_dikinase	CE557_218	CHV_b0018	CAHE_0052
Methionine--tRNA_ligase	CE557_219	CHV_b0019	CAHE_0053
Ribosomal_RNA_large_subunit_methyltransferase_N	CE557_236	CHV_a0407	CAHE_0571
NADP-dependent_malic_enzyme	CE557_237	CHV_a0406	CAHE_0572
Phenylalanine--tRNA_ligase_beta_subunit	CE557_238	CHV_a0405	CAHE_0574
Hypothetical_protein	CE557_239	CHV_a0404	CAHE_0575
Cell_division_protein_ZapA	CE557_240	CHV_a0403	CAHE_0576
Phenol_hydroxylase_P5_protein	CE557_242	CHV_a0045	CAHE_0432
Peptidase_M50_family_protein	CE557_243	CHV_a0044	CAHE_0433
Ankyrin_repeats-containing_protein	CE557_246	CHV_b0058	CAHE_0095
Aspartyl/glutamyl-tRNA(Asn/Gln)_amidotransferase_subunit_B	CE557_252	CHV_e0016	CAHE_0203
Lipopolysaccharide_export_system_ATP-binding_protein_LptB	CE557_253	CHV_e0017	CAHE_0202
Queuine_tRNA-ribosyltransferase	CE557_254	CHV_e0018	CAHE_0201
Permease_YjgP/YjgQ_family_protein	CE557_255	CHV_e0019	CAHE_0200
NADPH-dependent_FMN_reductase	CE557_256	CHV_a0523	CAHE_0190
Sporulation_domain-containing_protein	CE557_257	CHV_a0522	CAHE_0189
Biopolymer_transport_protein_exbB	CE557_258	CHV_a0521	CAHE_0188
Biopolymer_transport_protein_exbD	CE557_259	CHV_a0520	CAHE_0187
Putative_protein_tonB	CE557_260	CHV_a0519	CAHE_0186
50S_ribosomal_protein_L9	CE557_265	CHV_a0472	CAHE_0657
30S_ribosomal_protein_S18	CE557_266	CHV_a0471	CAHE_0658
30S_ribosomal_protein_S6	CE557_267	CHV_a0470	CAHE_0659
Uracil-DNA_glycosylase	CE557_268	CHV_a0469	CAHE_0660
Arginine--tRNA_ligase	CE557_269	CHV_e0014	CAHE_0207
4'-phosphopantetheinyl_transferase_superfamily	CE557_270	CHV_a0082	CAHE_0342
Hypothetical_protein	CE557_271	CHV_a0083	CAHE_0341
Acyltransferase_family_protein	CE557_275	CHV_a0540	CAHE_0324
Protein_grpE	CE557_276	CHV_a0539	CAHE_0325
Chaperone_protein_DnaJ	CE557_277	CHV_a0538	CAHE_0326
Sugar_O-acyltransferase%2C_sialic_acid_O-acetyltransferase_NeuD_family	CE557_280	CHV_e0013	CAHE_0208
Putative_organic_solvent_tolerance_protein_OstA	CE557_283	CHV_a0309	CAHE_0440
Bacterial_regulatory_protein%2C_Fis_family	CE557_285,CE557_284	CHV_g0005,CHV_g0004	CAHE_0374,CAHE_0375
Permease_YjgP/YjgQ_family_protein	CE557_286	CHV_g0006	CAHE_0373
tRNA_(guanine-N(1)-)-methyltransferase	CE557_288	CHV_g0008	CAHE_0372
Phosphoesterase_PA-phosphatase_related	CE557_289	CHV_g0009	CAHE_0371
SigmaW_regulon_antibacterial_domain_containing_protein	CE557_290	CHV_g0010	CAHE_0357
Ribonucleoside-diphosphate_reductase_subunit_beta	CE557_291	CHV_g0011	CAHE_0359
Ribonucleoside-diphosphate_reductase_subunit_alpha	CE557_293	CHV_g0012	CAHE_0360
Adenylate_kinase	CE557_294	CHV_b0064	CAHE_0281
GTPase_Obg	CE557_295	CHV_b0065	CAHE_0282
Multi_antimicrobial_extrusion_family_protein	CE557_296	CHV_b0066	CAHE_0283
GTP-binding_protein_TypA/BipA_homolog	CE557_297	CHV_a0057	CAHE_0393
DNA_repair_protein_RadC	CE557_298	CHV_a0056	CAHE_0394
30S_ribosomal_protein_S20	CE557_299	CHV_a0055	CAHE_0395
Single-stranded-DNA-specific_exonuclease_RecJ	CE557_302	CHV_a0008	CAHE_0451
TPR_domain-containing_protein	CE557_303	CHV_a0007	CAHE_0452
Pyruvate_dehydrogenase_E1_component_alpha_subunit	CE557_304	CHV_a0006	CAHE_0453
Tryptophan--tRNA_ligase	CE557_307	CHV_a0072	CAHE_0379
CDP-diacylglycerol--serine_O-phosphatidyltransferase	CE557_308	CHV_a0071	CAHE_0380
UDP-N-acetylenolpyruvoylglucosamine_reductase	CE557_309	CHV_a0144	CAHE_0497
Peptidase_MA_superfamily_protein	CE557_310	CHV_e0027	CAHE_0192
Leucine--tRNA_ligase	CE557_311	CHV_a0137	CAHE_0489
Hypothetical_protein	CE557_312	CHV_a0141	CAHE_0493
Phenylalanine--tRNA_ligase_alpha_subunit	CE557_313	CHV_a0142	CAHE_0494
Crossover_junction_endodeoxyribonuclease_RuvC	CE557_314	CHV_a0205,CHV_a0536	CAHE_0087
DNA_topoisomerase_4_subunit_B	CE557_316	CHV_e0007	CAHE_0214
Undecaprenyl_pyrophosphate_synthase	CE557_319	CHV_e0009	CAHE_0212
Thymidylate_kinase	CE557_320	CHV_e0010	CAHE_0211
Manganese_transport_system_membrane_protein_mntC	CE557_321	CHV_e0011	CAHE_0210
Hypothetical_protein	CE557_322	CHV_e0012	CAHE_0209
Chaperone_protein_htpG	CE557_323	CHV_a0148	CAHE_0531
hypothetical_protein	CE557_324	CHV_c0010	CAHE_0313
Putative_chromosome-partitioning_protein_parB	CE557_325	CHV_c0009	CAHE_0314
Sporulation_initiation_inhibitor_protein_soj	CE557_326	CHV_c0008	CAHE_0315
tRNA_uridine_5-carboxymethylaminomethyl_modification_enzyme	CE557_327	CHV_c0007	CAHE_0316
Nucleoside_diphosphate_kinase	CE557_328	CHV_c0006	CAHE_0317
Octanoyltransferase	CE557_329	CHV_c0002	CAHE_0318
Putative_transcriptional_regulator	CE557_330	CHV_c0003	CAHE_0319
Ribosomal_RNA_small_subunit_methyltransferase_A	CE557_331	CHV_f0002	CAHE_0320
Enoyl-[acyl-carrier_protein]_reductase	CE557_333	CHV_a0028	CAHE_0279
Bactofilin_family_protein	CE557_334	CHV_a0029	CAHE_0278
Peptidase_M23_family_protein	CE557_335	CHV_a0030	CAHE_0277
RecA_protein	CE557_338	CHV_a0067	CAHE_0383
Surface_antigen_(d15)	CE557_339	CHV_a0066	CAHE_0384
Hypothetical_protein	CE557_340	CHV_a0065	CAHE_0385
Nicotinamide_mononucleotide_transporter_PnuC	CE557_341	CHV_a0064	CAHE_0386
Ribonuclease_G	CE557_342	CHV_a0063	CAHE_0388
Hypothetical_protein	CE557_343	CHV_a0062	CAHE_0389
Hypothetical_protein	CE557_344	CHV_a0061	CAHE_0390
SIMPL_family_protein	CE557_345	CHV_a0060	CAHE_0391
Colicin_V_production_protein	CE557_346	CHV_a0059	CAHE_0392
ATP-dependent_DNA_helicase_recG	CE557_348	CHV_f0032	CAHE_0347
Thermostable_carboxypeptidase_1	CE557_349	CHV_f0031	CAHE_0348
Hypothetical_protein	CE557_351	CHV_f0030	CAHE_0349
Peptidoglycan_synthase_FtsI	CE557_352	CHV_f0029	CAHE_0350
UDP-N-acetylmuramoylalanyl-D-glutamate--2%2C_6-diaminopimelate_ligase	CE557_353	CHV_f0028	CAHE_0351
Ribonuclease_H	CE557_355	CHV_g0016	CAHE_0365
Bacterial_Ig-like_domain_containing_protein	CE557_356	CHV_g0017	CAHE_0366
Glycine--tRNA_ligase	CE557_358	CHV_g0019	CAHE_0367
UDP-2%2C3-diacylglucosamine_hydrolase	CE557_359	CHV_e0051,CHV_g0020	CAHE_0368
Rod_shape-determining_protein_MreB	CE557_360	CHV_e0052,CHV_g0021	CAHE_0369
UvrABC_system_protein_A	CE557_367	CHV_c0027	CAHE_0220
hypothetical_protein	CE557_372	CHV_c0029	CAHE_0223
Lipoprotein_signal_peptidase	CE557_373,CE557_374	CHV_c0030,CHV_c0031	CAHE_0224,CAHE_0225
Putative_ribosome_maturation_factor_rimN	CE557_375	CHV_a0033	CAHE_0274
Lipoamide_acyltransferase_component_of_branched-chain_alpha-keto_acid_dehydrogenase_complex	CE557_376	CHV_a0317	CAHE_0169
Magnesium_transporter_mgtE	CE557_377	CHV_a0316	CAHE_0170
Protein_translocase_subunit_SecDF	CE557_378	CHV_c0063	CAHE_0441
Major_Facilitator_Superfamily_transporter	CE557_379	CHV_c0062	CAHE_0442
Serine_esterase	CE557_380	CHV_c0061	CAHE_0443
Endonuclease_III	CE557_381	CHV_c0060	CAHE_0444
Elongation_factor_4	CE557_382	CHV_a0545	CAHE_0445
50S_ribosomal_protein_L19	CE557_383	CHV_a0544	CAHE_0446
Putative_GTP-binding_protein_EngB	CE557_386	CHV_c0069	CAHE_0217
hypothetical_protein	CE557_387	CHV_c0070	CAHE_0216
50S_ribosomal_protein_L25	CE557_390	CHV_d0011	CAHE_0302
Peptidyl-tRNA_hydrolase	CE557_391	CHV_d0012	CAHE_0303
Integration_host_factor_subunit_beta	CE557_392	CHV_d0014	CAHE_0307
Hypothetical_protein	CE557_394	CHV_d0016	CAHE_0309
Lipoprotein-releasing_system_ATP-binding_protein_LolD	CE557_396	CHV_d0018	CAHE_0310
DNA_polymerase_III_subunit_delta	CE557_397	CHV_d0019	CAHE_0311
TPR_repeat-containing_protein	CE557_398	CHV_d0020	CAHE_0312
Dolichol-phosphate_mannosyltransferase	CE557_399	CHV_a0285	CAHE_0059
UvrABC_system_protein_C	CE557_400	CHV_a0284	CAHE_0060
Ribosome-binding_factor_A	CE557_401	CHV_a0283	CAHE_0061
Triosephosphate_isomerase	CE557_402	CHV_a0282	CAHE_0062
Pyruvate_dehydrogenase_E1_component_beta_subunit	CE557_403	CHV_a0281	CAHE_0063
Uncharacterized_protein_ybbP	CE557_404	CHV_a0280	CAHE_0064
Putative_TrmH_family_tRNA/rRNA_methyltransferase	CE557_406	CHV_e0030	CAHE_0027
Outer_membrane_efflux_protein_TolC-like	CE557_408	CHV_g0022,CHV_e0020,CHV_e0053	CAHE_0199
Phosphonate-transporting_ATPase	CE557_409	CHV_e0021	CAHE_0198
Membrane_fusion_efflux_protein	CE557_410	CHV_e0022	CAHE_0197
ABC_transporter	CE557_411	CHV_e0023	CAHE_0196
ABC_transporter	CE557_412	CHV_e0024	CAHE_0195
Tyrosine_recombinase_XerC	CE557_413	CHV_e0025	CAHE_0194
30S_ribosomal_protein_S21	CE557_414	CHV_e0026	CAHE_0193
Apolipoprotein_N-acyltransferase	CE557_415	CHV_k0003	CAHE_0177
50S_ribosomal_protein_L32	CE557_416	CHV_a0510	CAHE_0418
3-oxoacyl-[acyl-carrier-protein]_synthase_3	CE557_417	CHV_a0511	CAHE_0419
Elongation_factor_P	CE557_418	CHV_a0512	CAHE_0420
Biotin_carboxyl_carrier_protein_of_acetyl-CoA_carboxylase	CE557_419	CHV_a0513	CAHE_0421
Biotin_carboxylase	CE557_420	CHV_a0514	CAHE_0422
50S_ribosomal_protein_L21	CE557_421	CHV_a0052	CAHE_0424
50S_ribosomal_protein_L27	CE557_422	CHV_a0051	CAHE_0425
30S_ribosomal_protein_S16	CE557_423	CHV_a0050	CAHE_0426
Acyl_carrier_protein	CE557_424	CHV_a0049	CAHE_0427
3-oxoacyl-[acyl-carrier-protein]_synthase_2	CE557_425	CHV_a0048	CAHE_0428
Ribonuclease_3	CE557_426	CHV_a0047	CAHE_0429
FeS_cluster_assembly_protein_sufB	CE557_427	CHV_a0046	CAHE_0430
Protein_smf	CE557_431	CHV_c0039	CAHE_0233
Rhodanese-like_domain-containing_protein	CE557_436	CHV_c0038	CAHE_0232
Malonyl_CoA-acyl_carrier_protein_transacylase	CE557_437	CHV_c0037	CAHE_0231
3-oxoacyl-[acyl-carrier-protein]_reductase_FabG	CE557_438	CHV_c0035	CAHE_0229
Sodium:solute_symporter_family_protein	CE557_439	CHV_c0034	CAHE_0228
Ribonuclease_P_protein_component	CE557_440	CHV_c0033	CAHE_0227
50S_ribosomal_protein_L34	CE557_441	CHV_c0032	CAHE_0226
Sporulation_domain-containing_protein	CE557_442	CHV_a0297	CAHE_0184
Competence_protein_F	CE557_444,CE557_648	CHV_a0116	CAHE_0472
Sodium:solute_symporter_family_protein	CE557_449,CE557_157,CE557_364,CE557_241,CE557_779,CE557_076,CE557_362,CE557_528	CHV_a0530,CHV_a0395,CHV_f0026	CAHE_0352,CAHE_0796,CAHE_0353,CAHE_0633
Helix-hairpin-helix_motif_containing_protein	CE557_451	CHV_a0394	CAHE_0795
Pseudouridine_synthase%2C_RluA_family	CE557_452	CHV_a0393	CAHE_0794
Translation_initiation_factor_IF-2	CE557_453	CHV_d0050	CAHE_0792
Transcription_elongation_protein_nusA	CE557_454	CHV_d0049	CAHE_0791
Cell_cycle_protein_FtsW/RodA	CE557_455	CHV_d0048	CAHE_0790
ADP%2CATP_carrier_protein_2	CE557_457	CHV_d0047	CAHE_0789
Hypothetical_protein	CE557_458	CHV_d0046	CAHE_0788
UDP-N-acetylmuramate--L-alanine_ligase	CE557_460	CHV_a0485	CAHE_0642
Glycosyl_transferase_group_2_family_protein	CE557_462	CHV_a0484	CAHE_0643
Anaerobic_C4-dicarboxylate_transporter	CE557_463	CHV_a0482	CAHE_0645
Anaerobic_C4-dicarboxylate_transporter	CE557_464	CHV_a0481	CAHE_0647
tRNA_modification_GTPase_MnmE	CE557_467	CHV_a0153	CAHE_0578
tRNA_pseudouridine_synthase_A	CE557_468	CHV_a0154	CAHE_0579
Cell_volume_regulation_protein_A_homolog	CE557_469	CHV_a0155	CAHE_0580
Dihydrolipoyl_dehydrogenase	CE557_470	CHV_a0156	CAHE_0581
3-hydroxypropionyl-coenzyme_A_dehydratase	CE557_471	CHV_a0157	CAHE_0583
30S_ribosomal_protein_S1	CE557_472	CHV_a0160	CAHE_0586
GTPase_HflX	CE557_476	CHV_a0420	CAHE_0691
Release_factor_glutamine_methyltransferase	CE557_477	CHV_b0034	CAHE_0502
Ppx/GppA_phosphatase	CE557_479	CHV_b0032	CAHE_0504
ATP_synthase_epsilon_chain	CE557_480	CHV_c0057	CAHE_0455
Putative_Afp16-like_protein	CE557_481	CHV_c0056	CAHE_0456
Putative_Afp-like_protein	CE557_482	CHV_c0055	CAHE_0457
Phage_tail_sheath_protein_FI	CE557_483	CHV_c0054	CAHE_0458
Putative_Afp-like_protein	CE557_484	CHV_c0053	CAHE_0459
Putative_Afp-like_protein	CE557_485	CHV_c0052	CAHE_0460
Tail_tube_protein_Gp19	CE557_486	CHV_c0051	CAHE_0461
Putative_afp12-like_protein	CE557_488	CHV_c0049	CAHE_0463
Heat_shock_protease	CE557_490	CHV_c0047	CAHE_0465
Putative_Tat-linked_quality_control_protein_TatD	CE557_491	CHV_a0308	CAHE_0439
Calcineurin-like_phosphoesterase_superfamily_domain-containing_protein	CE557_492	CHV_a0307	CAHE_0438
Microcin_C7_self-immunity_protein	CE557_494	CHV_f0004	CAHE_0322
Thymidylate_synthase	CE557_496	CHV_f0003	CAHE_0321
UPF0079_ATP-binding_protein_ydiB	CE557_500	CHV_a0040	CAHE_0266
DNA_mismatch_repair_protein_mutS	CE557_501	CHV_a0039	CAHE_0267
DNA_topoisomerase_1	CE557_502	CHV_a0038	CAHE_0268
Acetyl-coenzyme_A_carboxylase_carboxyl_transferase_subunit_alpha	CE557_504	CHV_a0327	CAHE_0082
Isoleucine--tRNA_ligase	CE557_505	CHV_b0007	CAHE_0599
tRNA_(guanine-N(7)-)-methyltransferase	CE557_509	CHV_a0210	CAHE_0782
Methionine_aminopeptidase	CE557_510	CHV_a0211	CAHE_0781
Dihydrofolate_reductase	CE557_513	CHV_a0213	CAHE_0780
DNA_polymerase_III_subunit_beta	CE557_514	CHV_a0215	CAHE_0778
Alpha/beta_hydrolase_domain-containing_protein	CE557_515	CHV_a0216	CAHE_0777
dTDP-glucose_4%2C6-dehydratase	CE557_517	CHV_a0218	CAHE_0776
HD_domain-containing_protein	CE557_518,CE557_521	CHV_a0219,CHV_a0223	CAHE_0775,CAHE_0772
Peptidase_S14_ClpP	CE557_519	CHV_a0220	CAHE_0774
Serine--tRNA_ligase	CE557_522	CHV_a0195	CAHE_0510
Transcription_termination_factor_Rho	CE557_523	CHV_a0196	CAHE_0511
PA-phosphatase-like_phosphoesterase	CE557_524	CHV_a0197	CAHE_0512
Glycosyltransferase_PMT_family_protein	CE557_525	CHV_a0198	CAHE_0513
Putative_afp12-like_protein	CE557_529	CHV_a0493	CAHE_0760
GPW/Gp25_family_protein	CE557_530	CHV_a0494	CAHE_0761
PAAR_motif-containing_protein	CE557_531	CHV_a0495	CAHE_0762
Rhs_element_Vgr_protein	CE557_532	CHV_a0496	CAHE_0763
Asparagine--tRNA_ligase	CE557_533	CHV_a0269	CAHE_0029
RNA_polymerase_sigma-54_factor	CE557_534	CHV_a0270	CAHE_0030
Hypothetical_protein	CE557_535	CHV_a0224	CAHE_0771
Protein-export_membrane_protein_secG	CE557_536	CHV_a0225	CAHE_0770
Putative_U-box_domain-containing_protein	CE557_537	CHV_a0226	CAHE_0769
Putative_LPS-assembly_lipoprotein_lptE	CE557_538	CHV_a0227	CAHE_0768
Fis_family_transcriptional_regulator	CE557_539	CHV_a0228	CAHE_0767
(Dimethylallyl)adenosine_tRNA_methylthiotransferase_MiaB	CE557_540	CHV_a0229	CAHE_0766
Acetyl-coenzyme_A_synthetase	CE557_541	CHV_a0230	CAHE_0765
DNA_recombination_protein_rmuC_homolog	CE557_542	CHV_a0277	CAHE_0067
30S_ribosomal_protein_S10	CE557_543	CHV_a0276	CAHE_0068
Elongation_factor_G	CE557_544	CHV_a0275	CAHE_0069
30S_ribosomal_protein_S7	CE557_545	CHV_a0274	CAHE_0070
30S_ribosomal_protein_S12	CE557_546	CHV_a0273	CAHE_0071
Rhomboid_family_protein	CE557_547	CHV_a0272	CAHE_0073
Hypothetical_protein	CE557_548	CHV_a0271	CAHE_0075
UDP-N-acetylmuramoylalanine--D-glutamate_ligase	CE557_550	CHV_e0041	CAHE_0736
CAAX_amino_terminal_protease_family_protein	CE557_551	CHV_e0042	CAHE_0735
Holliday_junction_ATP-dependent_DNA_helicase_RuvB	CE557_552	CHV_e0043	CAHE_0734
Putative_transcriptional_regulatory_protein	CE557_553	CHV_d0051	CAHE_0733
Primosomal_protein_N'	CE557_555	CHV_a0455	CAHE_0673
DNA_polymerase_III_subunit_epsilon	CE557_556	CHV_a0450	CAHE_0674
A/G-specific_adenine_glycosylase	CE557_557	CHV_a0449	CAHE_0675
Cold_shock_protein_CspB	CE557_558	CHV_a0448	CAHE_0676
DEAD_box_RNA_helicase	CE557_559	CHV_a0447	CAHE_0677
IS3_family_transposase%2C_ssgr_IS150	CE557_560	CHV_a0005	CAHE_0808,CAHE_0809
Ankyrin_repeats-containing_protein	CE557_561	CHV_a0251	CAHE_0632
Glutamate--tRNA_ligase	CE557_562	CHV_f0023	CAHE_0356
Phosphatidylserine_decarboxylase_proenzyme	CE557_563	CHV_f0024	CAHE_0355
Phosphatidate_cytidylyltransferase	CE557_564	CHV_f0025	CAHE_0354
Lipid-A-disaccharide_synthase	CE557_566	CHV_b0020	CAHE_0727
Putative_Holliday_junction_resolvase	CE557_567	CHV_b0021	CAHE_0728
Large-conductance_mechanosensitive_channel	CE557_568	CHV_a0492	CAHE_0759
UvrABC_system_protein_A	CE557_569	CHV_a0491	CAHE_0758
Alanine--tRNA_ligase	CE557_570	CHV_a0488	CAHE_0756
Thioredoxin	CE557_571	CHV_a0487	CAHE_0755
ABC_transporter_ATP-binding_protein	CE557_572	CHV_a0486	CAHE_0754
tRNA(Ile)-lysidine_synthetase	CE557_574	CHV_b0013	CAHE_0048
Dihydrolipoyllysine-residue_acetyltransferase_component_of_pyruvate_dehydrogenase_complex	CE557_575	CHV_b0012	CAHE_0047
Ribosomal_RNA_small_subunit_methyltransferase_G	CE557_576	CHV_b0010	CAHE_0045
MiaB-like_tRNA_modifying_protein	CE557_578	CHV_b0009	CAHE_0043
T_den_put_tspse:conserved_hypothetical_protein	CE557_579	CHV_a0366,CHV_b0003,CHV_c0073,CHV_a0240	CAHE_0830,CAHE_0594,CAHE_0553,CAHE_0471
Lon_protease	CE557_580	CHV_a0348	CAHE_0725
RIP_metalloprotease_RseP	CE557_581	CHV_a0349	CAHE_0724
PD-(D/E)XK_nuclease_family_protein	CE557_582	CHV_e0003	CAHE_0538
ATP_synthase_gamma_chain	CE557_584	CHV_a0433	CAHE_0704
ATP_synthase_subunit_alpha	CE557_585	CHV_a0432	CAHE_0703
ATP_synthase_subunit_delta	CE557_586	CHV_a0431	CAHE_0702
ATP_synthase_subunit_b	CE557_587	CHV_a0430	CAHE_0701
ATP_synthase_subunit_c	CE557_588	CHV_a0429	CAHE_0700
ATP_synthase_subunit_alpha	CE557_589	CHV_a0428	CAHE_0699
Hypothetical_protein	CE557_590	CHV_a0427	CAHE_0698
Tetraacyldisaccharide_4'-kinase	CE557_591	CHV_a0426	CAHE_0697
NGG1p_interacting_factor_3_related_protein	CE557_592	CHV_a0425	CAHE_0696
Zinc_ribbon_domain-containing_protein	CE557_593	CHV_a0424	CAHE_0695
TraR/DksA_family_transcriptional_regulator	CE557_594	CHV_a0423	CAHE_0694
pseudouridine_synthase%2C_RsuA_family	CE557_595	CHV_a0422	CAHE_0693
2%2C3-bisphosphoglycerate-independent_phosphoglycerate_mutase	CE557_596	CHV_a0421	CAHE_0692
Enolase	CE557_597	CHV_a0374	CAHE_0835
Alpha/beta_hydrolase_family_protein	CE557_598	CHV_b0024	CAHE_0690
UDP-N-acetylglucosamine_1-carboxyvinyltransferase	CE557_615	CHV_a0185	CAHE_0022
Hypothetical_protein	CE557_616	CHV_a0186	CAHE_0023
ATP-dependent_DNA_helicase_pcrA	CE557_617	CHV_a0187	CAHE_0024
Multifunctional_CCA_protein	CE557_619	CHV_a0189	CAHE_0026
dTDP-4-dehydrorhamnose_reductase	CE557_620	CHV_a0363	CAHE_0710
GTPase_Der	CE557_621	CHV_a0362	CAHE_0711
Mammalian_cell_entry_related_protein	CE557_622	CHV_a0361	CAHE_0712
ABC_transporter_ATP-binding_protein	CE557_625	CHV_e0040	CAHE_0740
Glycogen_synthase	CE557_626	CHV_a0076	CAHE_0403
ATP-dependent_helicase	CE557_628	CHV_a0077	CAHE_0404
PASTA_domain_containing_protein	CE557_629	CHV_a0081	CAHE_0407
D-alanine--D-alanine_ligase	CE557_630	CHV_a0080	CAHE_0408
ATP-dependent_zinc_metalloprotease_FtsH	CE557_631	CHV_a0502	CAHE_0409
Superoxide_dismutase_[Mn]	CE557_632	CHV_a0503	CAHE_0410
RNA-specific_adenosine_deaminase	CE557_633	CHV_a0504	CAHE_0411
putative_Proline/betaine_transporter	CE557_634	CHV_a0378	CAHE_0838
UDP-N-acetylmuramoyl-tripeptide--D-alanyl-D-_alanine_ligase	CE557_639	CHV_a0440	CAHE_0786
Hypothetical_protein	CE557_640	CHV_a0437	CAHE_0783
Hypothetical_protein	CE557_641	CHV_a0438	CAHE_0784
FtsX-like_permease_family_protein	CE557_642	CHV_a0439	CAHE_0785
Putative_Zn-dependent_peptidase	CE557_653	CHV_a0117	CAHE_0473
50S_ribosomal_protein_L13	CE557_654	CHV_a0118	CAHE_0474
30S_ribosomal_protein_S9	CE557_655	CHV_a0119	CAHE_0475
30S_ribosomal_protein_S2	CE557_656	CHV_a0120	CAHE_0476
Elongation_factor_Ts	CE557_657	CHV_a0121	CAHE_0477
tRNA-specific_2-thiouridylase_MnmA	CE557_658	CHV_a0122	CAHE_0478
ADP%2CATP_carrier_protein_1	CE557_659	CHV_a0184	CAHE_0018
DNA_mismatch_repair_protein_mutS	CE557_660	CHV_a0183	CAHE_0017
Chaperone_protein_dnaK	CE557_661	CHV_a0182	CAHE_0016
Peptidasa_M23_family_potein	CE557_662	CHV_a0181	CAHE_0015
HTH-type_transcriptional_regulator_merR	CE557_663	CHV_a0180	CAHE_0014
Outer_membrane_protein_assembly_factor_YaeT_precursor	CE557_668	CHV_a0037	CAHE_0269
S-adenosylmethionine:tRNA_ribosyltransferase-isomerase	CE557_669	CHV_a0036	CAHE_0270
Putative_beta-barrel_outer_membrane_protein	CE557_670	CHV_a0035	CAHE_0271
Hypothetical_protein	CE557_671	CHV_a0034	CAHE_0273
Cysteine--tRNA_ligase	CE557_672	CHV_d0052	CAHE_0168
Putative_periplasmic_serine_endoprotease_DegP	CE557_673	CHV_d0053	CAHE_0167
Lipopolysaccharide_export_system_protein_LptC-like	CE557_674	CHV_d0054	CAHE_0166
UDP-N-acetylglucosamine--N-acetylmuramyl-_(pentapeptide)_pyrophosphoryl-undecaprenol_N-acetylglucosamine_transferase	CE557_675	CHV_d0055	CAHE_0165
DNA_mismatch_repair_protein_MutS	CE557_677	CHV_a0303	CAHE_0436
ADP%2CATP_carrier_protein_1	CE557_682	CHV_c0016,CHV_c0018	CAHE_0158,CAHE_0160
Alkyl_hydroperoxide_reductase_subunit_C-like_protein	CE557_683	CHV_c0019	CAHE_0161
hypothetical_protein	CE557_684	CHV_c0020	CAHE_0162
Manganese_transport_system_membrane_protein_mntD	CE557_685	CHV_c0021	CAHE_0163
Histidine--tRNA_ligase	CE557_686	CHV_c0022	CAHE_0164
Phospho-N-acetylmuramoyl-pentapeptide-_transferase	CE557_687	CHV_g0013	CAHE_0361
Long-chain-fatty-acid--CoA_ligase	CE557_688	CHV_g0014	CAHE_0362
SsrA-binding_protein	CE557_691	CHV_g0015	CAHE_0364
Ribosome_maturation_factor_rimM	CE557_694	CHV_a0086	CAHE_0150
50S_ribosomal_protein_L3	CE557_695	CHV_a0088	CAHE_0148
50S_ribosomal_protein_L4	CE557_696	CHV_a0089	CAHE_0147
50S_ribosomal_protein_L23	CE557_697	CHV_a0090	CAHE_0146
50S_ribosomal_protein_L2	CE557_698	CHV_a0091	CAHE_0145
30S_ribosomal_protein_S19	CE557_699	CHV_a0092	CAHE_0144
50S_ribosomal_protein_L22	CE557_700	CHV_a0093	CAHE_0143
30S_ribosomal_protein_S3	CE557_701	CHV_a0094	CAHE_0142
50S_ribosomal_protein_L16	CE557_702	CHV_a0095	CAHE_0141
50S_ribosomal_protein_L29	CE557_703	CHV_a0096	CAHE_0140
30S_ribosomal_protein_S17	CE557_704	CHV_a0097	CAHE_0139
50S_ribosomal_protein_L14	CE557_705	CHV_a0098	CAHE_0138
50S_ribosomal_protein_L24	CE557_706	CHV_a0099	CAHE_0137
50S_ribosomal_protein_L5	CE557_707	CHV_a0100	CAHE_0136
30S_ribosomal_protein_S14	CE557_708	CHV_a0101	CAHE_0135
30S_ribosomal_protein_S8	CE557_709	CHV_a0102	CAHE_0134
50S_ribosomal_protein_L6	CE557_710	CHV_a0103	CAHE_0133
50S_ribosomal_protein_L18	CE557_711	CHV_a0104	CAHE_0132
30S_ribosomal_protein_S5	CE557_712	CHV_a0105	CAHE_0131
50S_ribosomal_protein_L30	CE557_713	CHV_a0106	CAHE_0130
50S_ribosomal_protein_L15	CE557_714	CHV_a0107	CAHE_0129
Protein_translocase_subunit_SecY	CE557_715	CHV_a0108	CAHE_0128
Translation_initiation_factor_IF-1	CE557_716	CHV_a0109	CAHE_0127
50S_ribosomal_protein_L36	CE557_717	CHV_a0110	CAHE_0126
30S_ribosomal_protein_S13	CE557_718	CHV_a0111	CAHE_0125
30S_ribosomal_protein_S11	CE557_719	CHV_a0112	CAHE_0124
30S_ribosomal_protein_S4	CE557_720	CHV_a0113	CAHE_0123
DNA-directed_RNA_polymerase_subunit_alpha	CE557_721	CHV_a0114	CAHE_0122
50S_ribosomal_protein_L17	CE557_722	CHV_a0115	CAHE_0121
Septum_formation_initiator_subfamily%2C_putative	CE557_723	CHV_a0278	CAHE_0066
Putative_inorganic_polyphosphate/ATP-NAD_kinase	CE557_725	CHV_a0279	CAHE_0065
Xaa-Pro_aminopeptidase	CE557_727	CHV_a0372	CAHE_0807
DNA_mismatch_repair_protein_MutL	CE557_728	CHV_a0371	CAHE_0806
Outer-membrane_lipoprotein_carrier_protein	CE557_733	CHV_a0252	CAHE_0626
Ribosome-recycling_factor	CE557_734	CHV_a0253	CAHE_0625
Putative_ATP-dependent_transporter_SufC	CE557_735	CHV_a0255	CAHE_0624
Iron-sulfur_cluster_assembly_protein_SufD	CE557_736	CHV_a0256	CAHE_0623
Cysteine_desulfurase	CE557_737	CHV_a0257	CAHE_0622
Cysteine_desulfuration_protein_SufE	CE557_738	CHV_a0258	CAHE_0621
Replicative_DNA_helicase	CE557_739	CHV_a0259	CAHE_0620
Alanine_racemase	CE557_740	CHV_d0025	CAHE_0252
Peptide_chain_release_factor_1	CE557_742	CHV_a0419	CAHE_0753
50S_ribosomal_protein_L20	CE557_743	CHV_a0418	CAHE_0752
50S_ribosomal_protein_L35	CE557_744	CHV_a0417	CAHE_0751
Translation_initiation_factor_IF-3	CE557_745	CHV_a0416	CAHE_0750
Prolipoprotein_diacylglyceryl_transferase	CE557_746	CHV_a0415	CAHE_0749
Cytosol_aminopeptidase_PepA	CE557_747	CHV_a0414	CAHE_0748
Single-stranded_DNA-binding_protein	CE557_748	CHV_a0384	CAHE_0747
D-alanine--D-alanine_ligase	CE557_749	CHV_a0382	CAHE_0746
ATP-dependent_Clp_protease_ATP-binding_subunit_ClpX	CE557_750	CHV_a0381	CAHE_0745
ATP-dependent_Clp_protease_proteolytic_subunit	CE557_751	CHV_a0380	CAHE_0744
tRNA_dimethylallyltransferase	CE557_752	CHV_a0379	CAHE_0743
Lipid_A_biosynthesis_lauroyl/myristoyl_acyltransferase	CE557_754	CHV_a0237	CAHE_0613
YceG_family_protein	CE557_755	CHV_a0402	CAHE_0804
GTP_pyrophosphokinase	CE557_756,CE557_475	CHV_a0164,CHV_a0401	CAHE_0587,CAHE_0803
Ribosomal_RNA_small_subunit_methyltransferase_H	CE557_757	CHV_a0400	CAHE_0801
ZIP_family_metal_transporter	CE557_758	CHV_a0399	CAHE_0800
DNA_ligase	CE557_759	CHV_a0398	CAHE_0799
Hypothetical_protein	CE557_760	CHV_a0397	CAHE_0798
Cysteine_desulfurase	CE557_761	CHV_a0396	CAHE_0797
Cytidine/deoxycytidylate_deaminase	CE557_762	CHV_a0147,CHV_a0505	CAHE_0530,CAHE_0412
ATP_synthase_subunit_beta	CE557_763	CHV_a0298	CAHE_0183
Hypothetical_protein	CE557_765	CHV_a0300	CAHE_0181
Cell_division_protein_FtsA	CE557_768	CHV_c0013	CAHE_0154
Cell_division_protein_FtsZ	CE557_769	CHV_c0012	CAHE_0153
Protein_translocase_subunit_SecA	CE557_771	CHV_a0069	CAHE_0382
Threonine--tRNA_ligase	CE557_772	CHV_d0028	CAHE_0249
UDP-3-O-acylglucosamine_N-acyltransferase	CE557_774	CHV_d0029	CAHE_0248
ISNCY_family_transposase%2C_ssgr_ISPlu15	CE557_776,CE557_062	CHV_a0296	CAHE_0688,CAHE_0179
Bifunctional_enzyme_lpxC/fabZ	CE557_777	CHV_d0030	CAHE_0247
Acyl-[acyl-carrier-protein]--UDP-N-_acetylglucosamine_O-acyltransferase	CE557_778	CHV_d0031	CAHE_0246
Periplasmic_dipeptide_transport_protein	CE557_780	CHV_d0032	CAHE_0245
Dipeptide_transport_system_permease_protein_dppB	CE557_781	CHV_d0033	CAHE_0244
Dipeptide_transport_system_permease_protein_DppC	CE557_782	CHV_d0034	CAHE_0242
Dipeptide_transport_ATP-binding_protein_DppD	CE557_783	CHV_d0035	CAHE_0241
Dipeptide_transport_ATP-binding_protein_DppF	CE557_784	CHV_d0036	CAHE_0240
Aspartate--tRNA_ligase	CE557_785	CHV_d0037	CAHE_0239
DNA_gyrase_subunit_A	CE557_786	CHV_d0038	CAHE_0238
TPR_domain-containing_protein	CE557_787	CHV_d0004	CAHE_0450
Cell_division_protein_FtsY_homolog	CE557_788	CHV_a0509	CAHE_0417
Hypothetical_protein	CE557_789	CHV_a0508	CAHE_0415
50S_ribosomal_protein_L33	CE557_790	CHV_a0507	CAHE_0414
50S_ribosomal_protein_L28	CE557_791	CHV_a0506	CAHE_0413
Oligoendopeptidase_F	CE557_793	CHV_c0041	CAHE_0470
Glutamate_racemase	CE557_795	CHV_c0043	CAHE_0468
Haemolytic_domain-containing_protein	CE557_798	CHV_a0315	CAHE_0172
GTPase_Era	CE557_799	CHV_a0314	CAHE_0173
Putative_TrmH_family_tRNA/rRNA_methyltransferase_YacO	CE557_801	CHV_a0312	CAHE_0175
Hypothetical_protein	CE557_805	CHV_f0006	CAHE_0328
Elongation_factor_Tu	CE557_809	CHV_f0010	CAHE_0330
Preprotein_translocase_subunit_SecE	CE557_811	CHV_f0012	CAHE_0332
Transcription_antitermination_protein_NusG	CE557_812	CHV_f0013	CAHE_0333
50S_ribosomal_protein_L11	CE557_813	CHV_f0014	CAHE_0334
50S_ribosomal_protein_L1	CE557_814	CHV_f0015	CAHE_0335
50S_ribosomal_protein_L10	CE557_815	CHV_f0016	CAHE_0336
50S_ribosomal_protein_L7/L12	CE557_816	CHV_f0017	CAHE_0337
DNA-directed_RNA_polymerase_subunit_beta	CE557_817	CHV_f0018	CAHE_0338
DNA-directed_RNA_polymerase_subunit_beta'	CE557_818	CHV_f0019	CAHE_0339
Lipoyl_synthase	CE557_820	CHV_d0056	CAHE_0742
ABC_transporter_ATP-binding_protein_uup	CE557_821	CHV_d0057	CAHE_0741
ABC_transporter%2C_permease_protein	CE557_823	CHV_a0474	CAHE_0654
Proline--tRNA_ligase	CE557_824	CHV_a0475	CAHE_0653
Signal_peptidase_I	CE557_825	CHV_a0477	CAHE_0652
Putative_tRNA_threonylcarbamoyladenosine_biosynthesis_protein_Gcp	CE557_826	CHV_a0473	CAHE_0655
DNA_translocase_FtsK	CE557_827	CHV_j0005	CAHE_0263
MIP18_family_protein_yitW	CE557_828	CHV_i0004,CHV_j0004	CAHE_0262
Adenosylmethionine-8-amino-7-oxononanoate_aminotransferase	CE557_856	CHV_e0033	CAHE_0564
Dethiobiotin_synthetase	CE557_857	CHV_e0034	CAHE_0563
Malonyl-CoA_O-methyltransferase_BioC	CE557_858	CHV_e0035	CAHE_0562
Pimelyl-[acyl-carrier_protein]_methyl_ester_esterase	CE557_859	CHV_e0036	CAHE_0561

## Sheet: cSfur
Product	cSfur_tag
Ribonuclease_HII	CE557_006
Ankyrin_repeats(3_copies)	CE557_010,CE557_009
Ulp1_protease_family_C-terminal_catalytic_domain	CE557_034
hypothetical_protein	CE557_035
Guanosine_polyphosphate_pyrophosphohydrolases/synthetases	CE557_039
Acid_Phosphatase	CE557_040
SMI1-KNR4_cell-wall	CE557_041,CE557_172
Site-specific_recombinases_DNA_invertase_Pin_homologs	CE557_042
Transposase_and_inactivated_derivatives_TnpA_family	CE557_043
hypothetical_protein	CE557_046,CE557_839,CE557_609
hypothetical_protein	CE557_047,CE557_838
hypothetical_protein	CE557_049,CE557_836
membrane_protein	CE557_050,CE557_835
hypothetical_protein	CE557_052,CE557_833
hypothetical_protein	CE557_053,CE557_832
hypothetical_protein	CE557_054
Ankyrin_repeats(many_copies)	CE557_056
Type_IV_secretory_pathway_VirD4_components	CE557_057
Predicted_ATPase_with_chaperone_activity	CE557_059
hypothetical_protein	CE557_064
Virulence-associated_E_family_protein	CE557_069
Winged_helix-turn_helix	CE557_071
Na+/proline_symporter	CE557_075
hypothetical_protein	CE557_081
Afp14-like_protein	CE557_082
Uncharacterized_conserved_protein	CE557_085,CE557_155
Transposase_and_inactivated_derivatives	CE557_086,CE557_819
Ankyrin_repeats(many_copies)	CE557_088
hypothetical_protein	CE557_090
Zinc-finger_double_domain	CE557_097
HD_domain	CE557_107
Outer_membrane_proteinbeta-barrel_domain	CE557_115
transposase_truncation_partial_	CE557_121,CE557_222,CE557_830,CE557_850
Zinc_finger_C2H2_type	CE557_122
Hypothetical_protein	CE557_124
Plasmid_recombination_enzyme_	CE557_126
hypothetical_protein	CE557_132
FOG:_Ankyrin_repeat	CE557_137
ITPA; inosine triphosphate pyrophosphatase	CE557_138
Uncharacterized_conserved_protein	CE557_140
Ankyrin_repeats(3_copies)	CE557_144
Predicted_AAA-ATPase	CE557_145,CE557_731,CE557_599,CE557_228,CE557_573
Ankyrin_repeats(many_copies)	CE557_151
AAA_ATPase_partial_	CE557_154
ATP-dependent_exoDNAse(exonuclease_V)_alpha_subunit_-_helicase_superfamily_I_member	CE557_156
hypothetical_protein	CE557_158
hypothetical_protein	CE557_159,CE557_045,CE557_840,CE557_605
FOG:_Ankyrin_repeat	CE557_160
Transposase_Mutator_family	CE557_162,CE557_181,CE557_038,CE557_058,CE557_854,CE557_087,CE557_120,CE557_221,CE557_831,CE557_851
group_II_RT_mat:_group_II_intron_reverse_transcriptase/maturase	CE557_163
N-terminal_domain_of_reverse_transcriptase	CE557_164
T_den_put_tspse:_conserved_hypothetical_protein	CE557_165
RadC-like_JAB_domain	CE557_166
T_den_put_tspse:_conserved_hypothetical_protein	CE557_167
Alpha/beta_hydrolase_family	CE557_168
Transposase_and_inactivated_derivatives	CE557_169
Transposase_ISCca1_IS982_family_	CE557_170,CE557_602,CE557_608
Retron-type_reverse_transcriptase	CE557_171
Transposase	CE557_173,CE557_664
hypothetical_proteinIM40_04245_	CE557_174,CE557_233,CE557_250,CE557_447,CE557_651,CE557_665
Retron-type_reverse_transcriptase	CE557_175,CE557_234,CE557_249,CE557_446,CE557_650,CE557_666
Transposase_IS116/IS110/IS902_family	CE557_176,CE557_235,CE557_248,CE557_445,CE557_649,CE557_667
Zinc-finger_double_domain	CE557_177
Hypothetical_protein	CE557_178
Plasmid_recombination_enzyme	CE557_180
AAA-like_domain	CE557_184
hypothetical_proteinAasi_0880_	CE557_185
hypothetical_protein	CE557_186
hypothetical_protein	CE557_187
Plasmid_recombination_enzyme	CE557_190
Site-specific_recombinases_DNA_invertase_Pin_homologs	CE557_192
Predicted_AAA-ATPase	CE557_194,CE557_432
Transposase_Mutator_family	CE557_195,CE557_613
Retron-type_RNA-directed_DNA_polymerase_	CE557_196
Tyrosine_phosphatase_family	CE557_199
Hypothetical_protein	CE557_204
FOG:_Ankyrin_repeat	CE557_208
hypothetical_protein	CE557_220
Predicted_AAA-ATPase	CE557_223
Transposase_and_inactivated_derivatives	CE557_224
Transposase_and_inactivated_derivatives	CE557_225
Retron-type_reverse_transcriptase	CE557_226
Transposase_and_inactivated_derivatives	CE557_227
Transposase_DDE_domain	CE557_229
RNA-directed_DNA_polymerase_	CE557_230
Putative_transposase_YhgA-like	CE557_231
FOG:_Ankyrin_repeat	CE557_232
Hypothetical_protein	CE557_244
Na+/proline_symporter	CE557_245
Transposase	CE557_251,CE557_448,CE557_652
Uncharacterized_conserved_protein	CE557_261
GldL_gliding:_gliding_motility-associated_proteinGldL	CE557_262
GldM_gliding:_gliding_motility-associated_proteinGldM	CE557_263
GldN:_gliding_motility_associated_proteinGldN	CE557_264
FOG:_Ankyrin_repeat	CE557_281
FOG:_Ankyrin_repeat	CE557_282
Acetyltransferases_including_N-acetylases_of_ribosomal_proteins	CE557_292
Ankyrin_repeats(many_copies)	CE557_301
Carbonic_anhydrase	CE557_305
Ankyrin_repeats(many_copies)	CE557_306
Biotin-protein_ligase,_N_terminal	CE557_318
Ankyrin_repeats(many_copies)	CE557_347
hypothetical_protein	CE557_350
Na+/proline_symporter	CE557_361
hypothetical_protein	CE557_368
ATP-dependent_protease_Clp_ATPase_subunit	CE557_369
hypothetical_protein	CE557_370
hypothetical_protein	CE557_371
Putative_transposase_	CE557_388
Uncharacterized_protein_conserved_in_bacteria	CE557_389
Ubiquitin_carboxyl-terminal_hydrolase	CE557_405
Hypothetical_protein	CE557_407
Ankyrin_repeats(many_copies)	CE557_429
Transposase_and_inactivated_derivatives	CE557_433
GldJ_short:gliding_motility-associated_lipoprotein_GldJ	CE557_443,CE557_647
Na+/proline_symporter	CE557_450,CE557_527
Ankyrin_repeats(many_copies)	CE557_456
Ankyrin_repeats(many_copies)	CE557_459
PIN_domain	CE557_461
Ankyrin_repeats(3_copies)	CE557_465
Hypothetical_protein	CE557_478
Afp-like_protein	CE557_487
Methylated_DNA-proteincysteine_methyltransferase	CE557_493
Beta-lactamase_class_C_and_other_penicillin_binding_proteins	CE557_495
Leucine_Rich_repeat	CE557_499
ABC-type_cobalt_transport_system_permease_component_CbiQ_and_related_transporters	CE557_506
ABC-type_cobalt_transport_system_ATPase_component	CE557_507
BioY_family	CE557_508
Glycine/D-amino_acid_oxidases(deaminating)	CE557_526
hypothetical_protein	CE557_554
pola:_DNA_polymerase_I	CE557_565
Helix-turn-helix_domain	CE557_577
hypothetical_proteinRhelC_07520_	CE557_583
HTH-like_domain	CE557_601
Toprim-like	CE557_604
FOG:_Ankyrin_repeat	CE557_610
Transposase_and_inactivated_derivatives	CE557_611
Zinc_finger_C2H2_type	CE557_614
Putative_serine_esterase(DUF676)	CE557_618
autocrine motility factor receptor	CE557_623
hypothetical_proteinUV79_C0011G0001_partial_	CE557_624
hypothetical_proteinAasi_0404_	CE557_627
FAD-NAD(P)-binding	CE557_635
hypothetical_proteinACD_18C00347G0014_	CE557_643
hypothetical_protein	CE557_644
hypothetical_protein	CE557_645
hypothetical_protein	CE557_646
Ankyrin_repeats(3_copies)	CE557_676
Ankyrin_repeats(many_copies)	CE557_689
Ankyrin_repeats(many_copies)	CE557_690
Ankyrin_repeats(3_copies)	CE557_724
Ankyrin_repeats(3_copies)	CE557_726
hypothetical_protein	CE557_729
Secreted/periplasmic_Zn-dependent_peptidases_insulinase-like	CE557_732
hypothetical_protein	CE557_753
Outer_membrane_protein(OmpH-like)	CE557_764
Parvulin-like_peptidyl-prolyl_isomerase	CE557_766
Ankyrin_repeats(3_copies)	CE557_767
T_den_put_tspse:_conserved_hypothetical_protein	CE557_773
FOG:_Ankyrin_repeat	CE557_775
Ankyrin_repeats(3_copies)	CE557_779
Ankyrin_repeats(3_copies)	CE557_792
Alpha/beta_hydrolase_family	CE557_794
hypothetical_protein	CE557_797
DNA_primase(bacterial_type)	CE557_803
Ankyrin_repeats(3_copies)	CE557_822
PD-(D/E)XK_nuclease_superfamily	CE557_829
AAA-like_domain	CE557_834,CE557_051
hypothetical_protein	CE557_837,CE557_048
CobQ/CobB/MinD/ParA_nucleotide_binding_domain	CE557_842
transposase_and_inactivated_derivative_	CE557_843
Transposase_and_inactivated_derivatives_TnpA_family	CE557_844
Site-specific_recombinases_DNA_invertase_Pin_homologs	CE557_845
Site-specific_recombinases_DNA_invertase_Pin_homologs	CE557_846
hypothetical_protein	CE557_848
hypothetical_protein	CE557_849
ABC-type_multidrug_transport_system_ATPase_and_permease_components	CE557_852
Uncharacterized_protein_conserved_in_bacteria	CE557_853
Integrase_core_domain	CE557_855

## Sheet: cEper1
Product	cEper1_tag
Ankyrin_2%2C3/unc44	CAHE_0396
collagen_triple_helix_repeat-containing_protein	CAHE_0706
conserved_protein_of_unknown_function	CAHE_0387
conserved_protein_of_unknown_function	CAHE_0329
exported_protein_of_unknown_function	CAHE_0757
exported_protein_of_unknown_function	CAHE_0149
exported_protein_of_unknown_function	CAHE_0040
exported_protein_of_unknown_function	CAHE_0678
exported_protein_of_unknown_function	CAHE_0405
exported_protein_of_unknown_function	CAHE_0423
exported_protein_of_unknown_function	CAHE_0402
exported_protein_of_unknown_function	CAHE_0235
exported_protein_of_unknown_function	CAHE_0406
exported_protein_of_unknown_function	CAHE_0340
Glutamine_amidotransferase_subunit_pdxT	CAHE_0377
Guanosine-3'%2C5'-bis(diphosphate)_3'-pyrophosphohydrolase	CAHE_0546
Integrase%2C_catalytic_region	CAHE_0683
IS256_family_transposase	CAHE_0343,CAHE_0498,CAHE_0739,CAHE_0840
membrane_protein_of_unknown_function	CAHE_0555
membrane_protein_of_unknown_function	CAHE_0596
membrane_protein_of_unknown_function	CAHE_0077
membrane_protein_of_unknown_function	CAHE_0634
membrane_protein_of_unknown_function	CAHE_0605
membrane_protein_of_unknown_function	CAHE_0490
membrane_protein_of_unknown_function	CAHE_0076
membrane_protein_of_unknown_function	CAHE_0557
membrane_protein_of_unknown_function	CAHE_0288
N-acetylmuramoyl-L-alanine_amidase_AmiD	CAHE_0287
NUDIX_domain_protein	CAHE_0619
patatin-like_protein	CAHE_0286
Phage_integrase_family_integrase/recombinase	CAHE_0828
Phospholipase_D	CAHE_0714
Pilin_gene-inverting_protein	CAHE_0738,CAHE_0823,CAHE_0827
Probable_tyrosine_recombinase_XerC-like	CAHE_0554
protein_of_unknown_function	CAHE_0448,CAHE_0516,CAHE_0601,CAHE_0611
protein_of_unknown_function	CAHE_0449,CAHE_0600,CAHE_0612
protein_of_unknown_function	CAHE_0447,CAHE_0602,CAHE_0610
protein_of_unknown_function	CAHE_0732
protein_of_unknown_function	CAHE_0221
protein_of_unknown_function	CAHE_0817
protein_of_unknown_function	CAHE_0007
protein_of_unknown_function	CAHE_0815
protein_of_unknown_function	CAHE_0100
protein_of_unknown_function	CAHE_0006
protein_of_unknown_function	CAHE_0058
protein_of_unknown_function	CAHE_0004
protein_of_unknown_function	CAHE_0009
protein_of_unknown_function	CAHE_0401
protein_of_unknown_function	CAHE_0618
protein_of_unknown_function	CAHE_0814
protein_of_unknown_function	CAHE_0091
protein_of_unknown_function	CAHE_0088
protein_of_unknown_function	CAHE_0558
protein_of_unknown_function	CAHE_0290
protein_of_unknown_function	CAHE_0243
protein_of_unknown_function	CAHE_0556
protein_of_unknown_function	CAHE_0505
protein_of_unknown_function	CAHE_0416
protein_of_unknown_function	CAHE_0397
protein_of_unknown_function	CAHE_0582
protein_of_unknown_function	CAHE_0716
protein_of_unknown_function	CAHE_0812
protein_of_unknown_function	CAHE_0682
protein_of_unknown_function	CAHE_0215
protein_of_unknown_function	CAHE_0705
protein_of_unknown_function	CAHE_0635
protein_of_unknown_function	CAHE_0291
protein_of_unknown_function	CAHE_0843
protein_of_unknown_function	CAHE_0522
protein_of_unknown_function	CAHE_0552
protein_of_unknown_function	CAHE_0730
protein_of_unknown_function	CAHE_0275
protein_of_unknown_function	CAHE_0251
protein_of_unknown_function	CAHE_0650
protein_of_unknown_function	CAHE_0276
protein_of_unknown_function	CAHE_0609
protein_of_unknown_function	CAHE_0152
protein_of_unknown_function	CAHE_0156
protein_of_unknown_function	CAHE_0094
protein_of_unknown_function	CAHE_0044
protein_of_unknown_function	CAHE_0008
protein_of_unknown_function	CAHE_0096
protein_of_unknown_function	CAHE_0304
protein_of_unknown_function	CAHE_0074
protein_of_unknown_function	CAHE_0684
protein_of_unknown_function	CAHE_0157
protein_of_unknown_function	CAHE_0363
protein_of_unknown_function	CAHE_0656
protein_of_unknown_function	CAHE_0272
protein_of_unknown_function	CAHE_0381
protein_of_unknown_function	CAHE_0585
protein_of_unknown_function	CAHE_0636
protein_of_unknown_function	CAHE_0033
protein_of_unknown_function	CAHE_0204
protein_of_unknown_function	CAHE_0346
protein_of_unknown_function	CAHE_0802
protein_of_unknown_function	CAHE_0005
protein_of_unknown_function	CAHE_0292
protein_of_unknown_function	CAHE_0399
protein_of_unknown_function	CAHE_0681
protein_of_unknown_function	CAHE_0171
protein_of_unknown_function	CAHE_0234
protein_of_unknown_function	CAHE_0331
protein_of_unknown_function	CAHE_0532
protein_of_unknown_function	CAHE_0496
protein_of_unknown_function	CAHE_0685
protein_of_unknown_function	CAHE_0687
protein_of_unknown_function	CAHE_0723
protein_of_unknown_function	CAHE_0649
protein_of_unknown_function	CAHE_0844
protein_of_unknown_function	CAHE_0261
protein_of_unknown_function	CAHE_0573
protein_of_unknown_function	CAHE_0174
protein_of_unknown_function	CAHE_0250
protein_of_unknown_function	CAHE_0492
protein_of_unknown_function	CAHE_0839
protein_of_unknown_function	CAHE_0019
protein_of_unknown_function	CAHE_0032
protein_of_unknown_function	CAHE_0120
protein_of_unknown_function	CAHE_0726
protein_of_unknown_function	CAHE_0829
protein_of_unknown_function	CAHE_0253
protein_of_unknown_function	CAHE_0358
protein_of_unknown_function	CAHE_0454
protein_of_unknown_function	CAHE_0481
protein_of_unknown_function	CAHE_0525
protein_of_unknown_function	CAHE_0042
protein_of_unknown_function	CAHE_0155
protein_of_unknown_function	CAHE_0501
protein_of_unknown_function	CAHE_0514
protein_of_unknown_function	CAHE_0646
protein_of_unknown_function	CAHE_0779
protein_of_unknown_function	CAHE_0178
protein_of_unknown_function	CAHE_0301
protein_of_unknown_function	CAHE_0637
protein_of_unknown_function	CAHE_0159
protein_of_unknown_function	CAHE_0294
protein_of_unknown_function	CAHE_0308
protein_of_unknown_function	CAHE_0398
protein_of_unknown_function	CAHE_0543
protein_of_unknown_function	CAHE_0072
protein_of_unknown_function	CAHE_0305
protein_of_unknown_function	CAHE_0081
Putative_uncharacterized_protein	CAHE_0545
Putative_uncharacterized_protein	CAHE_0537
Putative_uncharacterized_protein	CAHE_0289
Putative_uncharacterized_protein	CAHE_0092
Putative_uncharacterized_protein	CAHE_0378
Putative_uncharacterized_protein	CAHE_0713
Putative_uncharacterized_protein	CAHE_0568
Resolvase	CAHE_0824
Ribonuclease_Z	CAHE_0297
Serine/threonine-protein_kinase_ripk4	CAHE_0488
Serine/threonine-protein_phosphatase_6_regulatory_ankyrin_repeat_subunit_B	CAHE_0206
Small_heat_shock_protein_C4	CAHE_0846
transposase	CAHE_0086,CAHE_0345,CAHE_0737,CAHE_0842
transposase	CAHE_0264,CAHE_0592,CAHE_0595,CAHE_0598
transposase	CAHE_0344,CAHE_0841,CAHE_0499
Transposase	CAHE_0616,CAHE_0527
transposase	CAHE_0284,CAHE_0020
transposase	CAHE_0515,CAHE_0689
transposase	CAHE_0577,CAHE_0090
transposase	CAHE_0820
transposase	CAHE_0819
transposase	CAHE_0548
Transposase	CAHE_0539
Transposase	CAHE_0630
Transposase	CAHE_0533
transposase	CAHE_0707
Transposase	CAHE_0093
transposase	CAHE_0534
Transposase_IS4_family	CAHE_0813
Transposase_IS4_family	CAHE_0517
Transposase_and_inactivated_derivative	CAHE_0041,CAHE_0085,CAHE_0500,CAHE_0631
Transposase_for_insertion_sequence_element_IS629	CAHE_0089,CAHE_0370,CAHE_0541,CAHE_0547,CAHE_0810,CAHE_0833,CAHE_0686
Transposase_for_insertion_sequence_element_ISRM3	CAHE_0816,CAHE_0551,CAHE_0708,CAHE_0845,CAHE_0629,CAHE_0549
Transposase_for_insertion_sequence-like_element_IS431mec	CAHE_0001
Transposase_for_transposon	CAHE_0825
Transposase_for_transposon_Tn2501	CAHE_0826
Transposase_IS4_family_protein	CAHE_0306
Ubiquitin_specific_protease	CAHE_0028
Uncharacterized_Nudix_hydrolase_yvcI	CAHE_0011
Uncharacterized_protein_ylbG	CAHE_0528
protein_of_unknown_function	CAHE_0151

## Sheet: cBtQ1
Product	cBtQ1_tag
Transposase_ISCca4%2C_IS982_family	CHV_a0024,CHV_a0074,CHV_a0146,CHV_a0208,CHV_a0319,CHV_a0320,CHV_a0328,CHV_a0369,CHV_a0383,CHV_a0386,CHV_a0525,CHV_a0533,CHV_c0058,CHV_c0072,CHV_e0028,CHV_e0048,CHV_e0055,CHV_f0034
IS5_family_transposase%2C_ssgr_IS427	CHV_a0204,CHV_a0243,CHV_h0008,CHV_i0006,CHV_e0005
Type_I_secretion_system_ABC_transporter%2C_HlyB_family	CHV_e0056,CHV_g0023
Type_I_secretion_system_ABC_transporter%2C_HlyB_family	CHV_e0058,CHV_g0025
Transposase_ISCca6%2C_IS1634_family	CHV_a0201,CHV_d0042
Sodium:solute_symporter_family_protein	CHV_a0152,CHV_a0193
Type_I_secretion_membrane_fusion_protein%2C_HlyD_family	CHV_e0057,CHV_g0024
Transposase_ISCca3%2C_IS5_ssgr_IS5_family	CHV_a0206,CHV_b0028
Ankyrin_repeats-containing_protein	CHV_a0134,CHV_a0135
Ankyrin_repeats-containing_protein	CHV_a0020
Hypothetical_protein	CHV_a0490
Ankyrin_repeats-containing_protein	CHV_a0041
Hypothetical_protein	CHV_a0151
Ankyrin_repeats-containing_protein	CHV_a0264
Ankyrin_repeats-containing_protein	CHV_a0068
Sodium:solute_symporter_family_protein	CHV_a0054
Hypothetical_protein	CHV_a0466
Ankyrin_repeats-containin_protein	CHV_d0026
Ankyrin_repeats-containing_protein	CHV_c0026
MATE_efflux_family_protein	CHV_a0169
Hypothetical_protein	CHV_d0002
Ankyrin_repeats-containing_protein	CHV_b0023
Transposase_ISCca5%2C_IS5_ssgr_IS5_family	CHV_e0054
WH2_domain_containing_protein	CHV_a0175
Ubiquitin_specific_protease	CHV_e0031
Ankyrin_repeats-containing_protein	CHV_a0515
Ankyrin_repeats-containing_protein	CHV_c0064
Hypothetical_protein	CHV_a0192
Mechanosensitive_ion_channel_family_protein	CHV_c0067
ankyrin_repeat/Zinc_finger_C2H2_type_domai-containing_protein	CHV_a0292
Hypothetical_protein	CHV_a0261
Hypothetical_protein	CHV_a0087
Ankyrin_repeats-containing_protein	CHV_c0015
Hypothetical_protein	CHV_a0434
Hypothetical_protein	CHV_a0500
Ankyrin_repeats-containing_protein	CHV_a0290
Protein_phosphatase_2C-like	CHV_d0024
Peptidase_family_M28	CHV_e0008
Ankyrin_repeats-containing_protein	CHV_h0011
Gamma-glutamyl_ligase	CHV_c0011
Ankyrin_repeats-containing_protein	CHV_h0009
Hypothetical_protein	CHV_b0054
Hypothetical_protein	CHV_a0173
Hypothetical_protein	CHV_a0260
Ankyrin_repeats-containing_protein	CHV_a0127
Hypothetical_protein	CHV_b0008
hypothetical_protein	CHV_c0071
Putative_IS3_family_transposase%2C_ssgr_IS150	CHV_a0338
Hypothetical_protein	CHV_a0436
Uncharacterized_Nudix_hydrolase_yvcI	CHV_a0176
RDD_domain_containing_proteint	CHV_a0139
Hypothetical_protein	CHV_a0435
Ankyrin_repeats-containing_protein	CHV_a0009
Hypothetical_protein	CHV_a0159
Hypothetical_protein	CHV_a0347
Ankyrin_repeats-containing_protein	CHV_b0022
Hypothetical_protein	CHV_a0364
SMR-type_multi-drug_efflux_transporter	CHV_d0008
Ankyrin_repeats-containig_protein	CHV_i0003
Hypothetical_protein	CHV_a0413
Hypothetical_protein	CHV_a0058
Hypothetical_protein	CHV_a0078
hypothetical_protein	CHV_c0040
Hypothetical_protein	CHV_j0002
Hypothetical_protein	CHV_a0214
Hypothetical_protein	CHV_e0029
Hypothetical_protein	CHV_d0013
hypothetical_protein	CHV_c0014
Hypothetical_protein	CHV_h0012
hypothetical_protein	CHV_c0048
Hypothetical_protein	CHV_a0286
Ankyrin_repeats-containig_protein	CHV_j0003
Hypothetical_protein	CHV_a0179
Hypothetical_protein	CHV_a0489
Hypothetical_protein	CHV_a0079
hypothetical_protein	CHV_c0066
Hypothetical_protein	CHV_a0350
Hypothetical_protein	CHV_a0130

## Sheet: cSfur_cEper1
Product	cSfur_tag	cEper1_tag
T_den_put_tspse:conserved_hypothetical_protein	CE557_123	CAHE_0540
protein_of_unknown_function	CE557_191	CAHE_0832
Integrase_core_domain/DDE_domain/Integrase_core_domain_protein	CE557_193	CAHE_0811
Histone_H1-like_protein_Hc1	CE557_247	CAHE_0293
S1/P1_Nuclease	CE557_300	CAHE_0400
Peptidase_family_M28	CE557_317	CAHE_0213
HD_domain/Sodium:solute_symporter_family_protein	CE557_363	CAHE_0617
Cys/Met_metabolism_PLP-dependent_enzyme/Aminotransferase_class-V/DegT/DnrJ/EryC1/StrS_aminotransferase_family/Aminotransferase_class_I_and_II_protein	CE557_365	CAHE_0218
Mechanosensitive_ion_channel	CE557_366	CAHE_0219
Glycosyl_hydrolases_family_25	CE557_385	CAHE_0529
Trypsin-like_peptidase_domain/PDZ_domain_protein	CE557_489	CAHE_0464
Resolvase,_N_terminal_domain	CE557_600	CAHE_0818
T_den_put_tspse:conserved_hypothetical_protein	CE557_606,CE557_015,CE557_841	CAHE_0542
Tmk:Thymidylate_kinase_[Nucleotide_transport_and_metabolism]	CE557_730	CAHE_0544
Integrase_core_domain	CE557_847,CE557_153	CAHE_0526
bioF:8-amino-7-oxononanoate_synthase	CE557_860	CAHE_0560
bioB:biotin_synthase	CE557_861	CAHE_0559

## Sheet: cSfur_cBtQ1
Product	cSfur_tag	cBtQ1_tag
ISNCY_family_transposase%2C_ssgr_ISPlu15	CE557_161,CE557_044,CE557_354	CHV_h0013
Sodium:solute_symporter_family_protein	CE557_428,CE557_466	CHV_a0042
Retron-type_RNA-directed_DNA_polymerase	CE557_612	CHV_a0267,CHV_a0387
Hypothetical_protein	CE557_188	CHV_a0343
Phospholipase_D	CE557_067	CHV_a0360
Hypothetical_protein	CE557_055	CHV_h0006

## Sheet: cEper1_cBtQ1
Product	cBtQ1_tag	cEper1_tag
Transposase_ISCca2%2C_IS6_family	CHV_a0501,CHV_b0004,CHV_e0044,CHV_e0049	CAHE_0054,CAHE_0285,CAHE_0627,CAHE_0831,CAHE_0031,CAHE_0787,CAHE_0265,CAHE_0021,CAHE_0593,CAHE_0597
Sodium:solute_symporter_family_protein	CHV_a0516,CHV_a0053	CAHE_0039,CAHE_0236
Putative_afp14-like_protein	CHV_a0294	CAHE_0118
Ankyrin_repeats-containing_protein	CHV_a0444	CAHE_0680
Hypothetical_protein	CHV_a0295	CAHE_0119
DNA_primase	CHV_a0311	CAHE_0176
Hypothetical_protein	CHV_a0170	CAHE_0002
Deoxyribodipyrimidine_photo-lyase	CHV_d0039	CAHE_0237
ATP-dependent_protease_ATPase_subunit_HslU	CHV_a0351	CAHE_0722
Ankyrin_repeats-containing_protein	CHV_a0373	CAHE_0834
Putative_serine_esterase	CHV_a0188	CAHE_0025
Ankyrin_repeats-containing_protein	CHV_a0302	CAHE_0435
Hypothetical_protein	CHV_b0025	CAHE_0535
RNA-splicing_ligase_RtcB	CHV_f0022	CAHE_0550
Alpha/beta_hydrolase_domain_containing_protein	CHV_c0042	CAHE_0469
Hypothetical_protein	CHV_a0337	CAHE_0507
PpiC-type_peptidyl-prolyl_cis-trans_isomerase	CHV_a0301	CAHE_0180
Hypothetical_protein	CHV_b0048	CAHE_0108
Hypothetical_protein	CHV_a0124	CAHE_0480
DNA_polymerase	CHV_a0133	CAHE_0487
Pyridoxal_biosynthesis_lyase_PdxS	CHV_g0003	CAHE_0376
Hypothetical_protein	CHV_a0370	CAHE_0805
CAAX_amino_terminal_protease_family_protein	CHV_a0408	CAHE_0570
Hypothetical_protein	CHV_b0033	CAHE_0503
Hypothetical_protein	CHV_a0239	CAHE_0615
Hypothetical_protein	CHV_a0388	CAHE_0080
Putative_beta-barrel_outer_membrane_protein	CHV_b0016	CAHE_0050
Putative_beta-barrel_outer_membrane_protein	CHV_b0051	CAHE_0105
Hypothetical_protein	CHV_a0043	CAHE_0434
Hypothetical_protein	CHV_a0445	CAHE_0679
hypothetical_protein	CHV_c0045	CAHE_0467
Hypothetical_protein	CHV_a0158	CAHE_0584
Ankyrin_repeats-containing_protein	CHV_a0458	CAHE_0670
Outer_membrane_protein_(OmpH-like)	CHV_a0299	CAHE_0182
Ankyrin_repeats-containing_protein	CHV_a0140	CAHE_0491
dITP/XTP_pyrophosphatase	CHV_c0036	CAHE_0230
hypothetical_protein	CHV_c0028	CAHE_0222
ATP-dependent_protease_subunit_HslV	CHV_b0011	CAHE_0046
Hypothetical_protein	CHV_a0238	CAHE_0614
Hypothetical_protein	CHV_a0365	CAHE_0709
Hypothetical_protein	CHV_a0003	CAHE_0185
Ankyrin_repeats-containing_protein	CHV_e0015	CAHE_0205
Hypothetical_protein	CHV_a0392	CAHE_0793
YbaB/EbfC_DNA-binding_family_protein	CHV_a0483	CAHE_0644
Hypothetical_protein	CHV_a0318	CAHE_0524
Putative_Afp-like_protein	CHV_c0050	CAHE_0462
Hypothetical_protein	CHV_a0222	CAHE_0773
Tyrosine_recombinase_XerD	CHV_a0542	CAHE_0323
DNA_polymerase_III_subunit_gamma/tau	CHV_a0537	CAHE_0327
PQ_loop_repeat_domain-containing_protein	CHV_a0306	CAHE_0437
