# Supplementary material for: Bacterial endosymbiont Cardinium cSfur genome sequence provides insights for understanding the symbiotic relationship in Sogatella furcifera host
Source: BMC Genomics. 2018 Sep 19;19:688. doi: 10.1186/s12864-018-5078-y (PMC6147030; doi:10.1186/s12864-018-5078-y)
Supplement: Supplementary file 5 — Genes in the two Cardinium plasmids (pcBtQ1 and pcher) and their homologous genes in the genomes of Cardinium cSfur and Amoebophilus asiaticus 5a2. (XLSX 11 kb) [file 12864_2018_5078_MOESM5_ESM.xlsx]

## Sheet: Table S3
Table S3 Genes of Cardinium plasmids (cpBtQ1 and cpher) and the coresponding homologous in the cSfur and aas genomes
Product	cBtQ1	cEper1	cSfur	aas
protein of unknown function		CAHE_p0022	CE557_052,CE557_833
protein of unknown function		CAHE_p0023	CE557_053,CE557_832
exported protein of unknown function		CAHE_p0024	CE557_054
exported protein of unknown function		CAHE_p0025	CE557_055
RING domain containing protein		CAHE_p0026	CE557_056	AASI_0636,AASI_1865
Putative conjugal transfer protein TraG	CHV_p011	CAHE_p0028	CE557_057	AASI_0886
exported protein of unknown function		CAHE_p0015	CE557_046,CE557_839,CE557_609	AASI_1734
protein of unknown function		CAHE_p0016	CE557_047,CE557_838
exported protein of unknown function		CAHE_p0017	CE557_048,CE557_837
protein of unknown function		CAHE_p0018	CE557_049,CE557_836	AASI_0880
Gliding motility protein GldK	CHV_p012		CE557_261	AASI_1513
Gliding motility protein GldL	CHV_p013		CE557_262	AASI_0254
Gliding motility-associated protein GldM	CHV_p014		CE557_263	AASI_0253
Gliding motility associated protien GldN	CHV_p015		CE557_264	AASI_1512
Transposase ISCca5 IS5 ssgr IS5 family	CHV_p017
Transposase ISCca7 IS5 ssgr IS5 family	CHV_p019
Pilin gene-inverting protein		CAHE_p0001,CAHE_p0047	CE557_086,CE557_819	AASI_0984,AASI_1270
Transposase for insertion sequence-like element IS431mec	CHV_p025	CAHE_p0006,CAHE_p0046		AASI_0897,AASI_1747,AASI_0485,AASI_0219,AASI_0613
Transposase for insertion sequence element IS629		CAHE_p0064	CE557_193	AASI_0907
Putative uncharacterized protein yjiP		CAHE_p0013	CE557_606,CE557_015,CE557_841
Chromosome partitioning protein ParA	CHV_p001	CAHE_p0050	CE557_326	AASI_0307
Chromosome partitioning protein ParA	CHV_p031
Resolvase		CAHE_p0012	CE557_846,CE557_847
Resolvase	CHV_p035		CE557_600	AASI_0096
Putative transposase		CAHE_p0057	CE557_388
Uncharacterized protein ylbG		CAHE_p0003
protein of unknown function		CAHE_p0005,CAHE_p0039,CAHE_p0063	CE557_579
Virulence-associated E family protein	CHV_p004	CAHE_p0036	CE557_069
protein of unknown function	CHV_p006	CAHE_p0033	CE557_190,CE557_604	AASI_1913,AASI_1676
exported protein of unknown function		CAHE_p0014,CAHE_p0007
Putative uncharacterized protein	CHV_p034	CAHE_p0002	CE557_776,CE557_062
Transposase for insertion sequence element ISRM3		CAHE_p0065,CAHE_p0041	CE557_611
IS3 family transposase ssgr IS150	CHV_p020	CAHE_p0056	CE557_193	AASI_0907
Transposase		CAHE_p0062,CAHE_p0058
protein of unknown function	CHV_p007	CAHE_p0032
protein of unknown function	CHV_p008	CAHE_p0031
Hypothetical protein	CHV_p009	CAHE_p0030
protein of unknown function	CHV_p010	CAHE_p0029
RHS repeat-associated core domain/Ankyrin repeats-containin protein	CHV_p021		CE557_203,CE557_561	AASI_0738,AASI_0636,AASI_1153
Hypothetical protein	CHV_p018
Hypothetical protein	CHV_p022
protein of unknown function		CAHE_p0021	CE557_834,CE557_051	PS1738
Virulence-associated E family protein		CAHE_p0051
protein of unknown function		CAHE_p0043	CE557_848
ISNCY family transposase ssgr ISPlu15	CHV_p016		CE557_161,CE557_044,CE557_354
Hypothetical protein	CHV_p024
exported protein of unknown function		CAHE_p0019	CE557_160	AASI_1865
Transposase ISCca4 IS982 family	CHV_p029		CE557_603,CE557_607,CE557_229,CE557_170	AASI_0904,AASI_0128,AASI_0134,AASI_0366,AASI_1070,AASI_1162,AASI_1225
membrane protein of unknown function		CAHE_p0020	CE557_050,CE557_835
Ankyrin		CAHE_p0059	CE557_561	AASI_0519
protein of unknown function		CAHE_p0052
IS5 family transposase ssgr IS427	CHV_p030		CE557_069	AASI_1808
Cobyrinic acid ac-diamide synthase		CAHE_p0038
protein of unknown function		CAHE_p0055	CE557_604	AASI_1913,AASI_1676
protein of unknown function		CAHE_p0044	CE557_849
protein of unknown function		CAHE_p0060
Probable tyrosine recombinase XerC-like		CAHE_p0004
Transposase IS116/IS110/IS902 family protein		CAHE_p0011	CE557_819,CE557_434	PL1309
transposase		CAHE_p0042	CE557_433,CE557_169
IS110 family transposase		CAHE_p0010	CE557_173,CE557_664,CE557_435
protein of unknown function		CAHE_p0053	CE557_159
protein of unknown function		CAHE_p0040	CE557_169,CE557_433
protein of unknown function		CAHE_p0035
Hypothetical protein	CHV_p005
Putative uncharacterized protein		CAHE_p0049
protein of unknown function		CAHE_p0037
Hypothetical protein	CHV_p032
Hypothetical protein	CHV_p003
protein of unknown function		CAHE_p0048
protein of unknown function		CAHE_p0027
protein of unknown function		CAHE_p0008
protein of unknown function		CAHE_p0045
protein of unknown function		CAHE_p0054
transposase		CAHE_p0061
Ankyrin repeats-containing protein	CHV_p026
protein of unknown function		CAHE_p0009
protein of unknown function		CAHE_p0034
