# Supplementary material for: Bacterial endosymbiont Cardinium cSfur genome sequence provides insights for understanding the symbiotic relationship in Sogatella furcifera host
Source: BMC Genomics. 2018 Sep 19;19:688. doi: 10.1186/s12864-018-5078-y (PMC6147030; doi:10.1186/s12864-018-5078-y)
Supplement: Supplementary file 6 — General features of genomes of 17 cytophagales (A) and P- and S- endosymbiont genome size and GC content (B). (XLSX 12 kb) [file 12864_2018_5078_MOESM6_ESM.xlsx]

## Sheet: Table S4A
Table S4A General features of genomes of 17 cytophagales
Species	Abbreviation	family	Life style	Genome size(Mb)	protein	GC content %
Amoebophilus asiaticus 5a2	aas	Amoebophilaceae	Host-dependent	1.88	1557	35
Cardinium endosymbiont cEper1 of Encarsia pergandiella	che	Amoebophilaceae	Host-dependent	0.89	841	36.6
Cardinium endosymbiont cBtQ1 of Bamesia tabaci	cBtQ1	Amoebophilaceae	Host-dependent	1.01	709	36.1
Cardinium endosymbiont cSfur of Sogatella furcifera	cSfur	Amoebophilaceae	Host-dependent	1.1	826	39.2
Algoriphagus machipongonensis PR1	gm03586	Cyclobacteriaceae	Free living	4.79	3958	38.7
Belliella baltica DSM 15883	bbd	Cyclobacteriaceae	Free living	4.2	3654	36.8
Cyclobacterium marinum DSM 745	cmr	Cyclobacteriaceae	Free living	6.22	4942	38.1
Echinicola vietnamensis DSM 17526	evi	Cyclobacteriaceae	Free living	5.61	4451	44.8
Dyadobacter fermentans DSM 18053	dfe	Cytophagaceae	Free living	6.97	5697	51.5
Emticicia oligotrophica DSM 17448	eol	Cytophagaceae	Free living	4.8	3910	35.7
Fibrella aestuarina BUZ 2	fae	Cytophagaceae	Free living	6.78	5494	56.5
Hymenobacter sp. APR13	hym	Cytophagaceae	Free living	5.04	4362	60.7
Hymenobacter swuensis DY53	hsw	Cytophagaceae	Free living	4.9	4023	59.7
Leadbetterella byssophila DSM 17132	lby	Cytophagaceae	Free living	4.06	3469	40.4
Runella slithyformis DSM 19594	rsi	Cytophagaceae	Free living	6.57	5415	46.6
Spirosoma linguale DSM 74	sli	Cytophagaceae	Free living	8.08	6524	50.2
Marivirga tractuosa DSM 4126	mtt	Flammeovirgaceae	Free living	4.51	3721	35.5

## Sheet: Table S4B
Table S4B Genome size and GC content of P- and S-endosymbiont
Species	Abbreviation	Refseq	GC%	Genome size
P-endosymbiont
Buchnera aphidicola str. Sg	Ba	NC_004061.1	25.3	0.641454
Wigglesworthia glossinidia endosymbiont of Glossina brevipalpis	Wg	NC_004344.2	22.5	0.697724
Candidatus Blochmannia floridanus	Bf	NC_005061.1	27.4	0.705557
Riesia pediculicola	Rp	NC_014109.1	28.5	0.57439
Candidatus Baumannia cicadellinicola	Bc	NC_007984.1	33.2	0.686194
Candidatus Carsonella ruddii	Cr	NC_018417.1	14.6	0.157543
Candidatus Portiera aleyrodidarum	Pa	NC_018677.1	26.2	0.351658
S-endosymbiont
Amoebophilus asiaticus 5a2	aas	NC_010830.1	35	1.88
Arsenophonus nasoniae	An	NZ_AUCC00000000.1	37.5	3.58
Hamiltonella defensa	Hd	NZ_AJLH00000000.2	40.5	1.8
Sodalis glossinidius	Sg	NC_007712.1	54.7	4.17
Spiroplasma chrysopicola	Sc	NC_021280.1	28.8	1.12
Candidatus Regiella insecticola	Ri	Un	41.8	2.03
Serratia symbiotica str. Tucson	Ss	Un	52.1	2.5
