# Supplementary material for: Bacterial endosymbiont Cardinium cSfur genome sequence provides insights for understanding the symbiotic relationship in Sogatella furcifera host
Source: BMC Genomics. 2018 Sep 19;19:688. doi: 10.1186/s12864-018-5078-y (PMC6147030; doi:10.1186/s12864-018-5078-y)
Supplement: Supplementary file 7 — COG category cluster numbers in 17 bacteroides species. (XLSX 10 kb) [file 12864_2018_5078_MOESM7_ESM.xlsx]

## Sheet: Table S5
Table S5 COG categories clusters number in 17 bacteroides species
COG	cBtQ1	cEper1	cSfur	aas	bbd	cmr	dfe	eol	evi	fae	gm03586	hsw	hym	lby	mtt	rsi	sli
B	0	0	0	0	1	1	0	1	1	1	1	1	1	0	1	1	1
C	21	21	22	29	111	136	141	146	118	145	122	135	126	115	113	158	174
D	9	9	9	14	18	15	18	21	15	16	14	16	18	19	20	19	22
E	18	24	23	38	189	220	210	217	204	224	238	185	176	178	188	243	256
F	12	13	12	13	59	61	65	61	62	66	53	63	60	64	62	68	67
G	10	10	10	22	112	179	228	182	193	222	148	143	102	142	88	224	260
H	9	13	10	11	94	107	125	100	114	100	96	111	88	88	98	107	116
I	20	20	20	20	73	78	103	96	75	102	88	102	94	73	78	110	117
J	112	112	113	114	153	156	158	153	149	153	156	154	152	148	157	157	162
K	20	21	20	25	99	143	232	154	130	153	114	113	101	124	111	184	206
L	53	72	72	85	113	111	113	105	111	98	88	94	106	105	102	126	136
M	36	36	37	43	124	192	194	169	167	189	167	169	154	130	138	192	220
N	0	0	0	2	1	1	6	3	1	5	1	5	6	2	4	7	6
O	26	31	32	38	83	93	80	91	91	85	92	86	82	79	90	93	116
P	13	12	15	17	92	196	138	92	150	115	117	115	103	87	98	115	161
Q	7	7	6	6	41	51	76	65	43	70	61	57	56	40	42	77	90
R	58	59	56	91	269	347	392	349	284	374	329	338	323	253	290	432	442
S	19	18	24	41	147	191	258	195	188	234	192	184	188	135	150	226	302
T	5	5	4	8	59	76	134	73	78	85	67	82	70	68	67	113	128
U	12	12	13	16	22	34	32	32	29	31	28	26	22	25	21	41	29
V	11	8	10	14	48	49	53	55	55	46	43	43	43	50	46	74	77
Z	0	0	0	0	0	0	0	0	0	0	0	0	2	0	0	0	0
