# Supplementary material for: Bacterial endosymbiont Cardinium cSfur genome sequence provides insights for understanding the symbiotic relationship in Sogatella furcifera host
Source: BMC Genomics. 2018 Sep 19;19:688. doi: 10.1186/s12864-018-5078-y (PMC6147030; doi:10.1186/s12864-018-5078-y)
Supplement: Supplementary file 9 — Transport proteins in the Cardinium cSfur genome. (XLSX 15 kb) [file 12864_2018_5078_MOESM9_ESM.xlsx]

## Sheet: Table S6
Table S6 Transport proteins identified in the Cardinium cSfur genome
Query	TCID	Length	Hit Length	E-value	Score	TCDB family
CE557_007	P25714	590	548	3e-23	263	the membrane protein insertase (yidc/alb3/oxa1) family.
CE557_017	Q9ZE70	279	294	1e-48	478	the drug/metabolite transporter (dmt) superfamily.
CE557_022	P0AGD7	444	453	1e-105	973	the general secretory pathway (sec) family.
CE557_092	Q9MUK5	472	593	3e-16	201	the chloroplast envelope protein translocase (cept or tic-toc) family.
CE557_102	P96116	322	308	4e-62	595	the atp-binding cassette (abc) superfamily.
CE557_127	Q57079	286	509	4e-11	155	the na(+)-transporting carboxylic acid decarboxylase (nat-dc) family.
CE557_160	P23631	244	1401	7e-08	126	the -latrotoxin (latrotoxin) family.
CE557_184	Q5EPB6	807	858	1e-17	215	the type iv (conjugal dna-protein transfer or virb) secretory pathway (ivsp) family.
CE557_208	Q9VUW9	200	637	3e-08	128	the huntington-interacting protein 14 (hip14) family.
CE557_216	P0AAC4	246	234	4e-32	335	the testis-enhanced gene transfer (tegt) family.
CE557_218	Q9HY55	877	956	2e-37	386	the pts fructose-mannitol (fru) family.
CE557_241	J7JIE8	1193	473	6e-06	117	the solute:sodium symporter (sss) family.
CE557_242	Q7WTJ2	259	353	8e-13	169	the phagocyte (gp91(phox)) nadph oxidase family.
CE557_246	Q01484	725	3924	6e-77	727	the ankyrin (ankyrin) family.
CE557_253	P0A9V1	243	241	5e-76	714	the outer membrane lipopolysaccharide export porin (lps-ep) family.
CE557_258	Q8F192	205	270	3e-15	188	the h(+)- or na(+)-translocating bacterial flagellar motor/exbbd outer membrane transport energizer (mot/exb) superfamily.
CE557_262	Q5EGM4	271	215	6e-22	248	the por protein secretin system (porss) family.
CE557_263	Q5EGM3	526	513	2e-10	152	the por protein secretin system (porss) family.
CE557_276	P38523	240	228	4e-07	120	the mitochondrial protein translocase (mpt) family.
CE557_277	P14906	377	663	5e-06	112	the general secretory pathway (sec) family.
CE557_283	L7WGX6	917	894	1e-43	441	the outer membrane lipopolysaccharide export porin (lps-ep) family.
CE557_295	Q5XPH7	328	690	4e-05	104	the ferrous iron uptake (feob) family.
CE557_305	P96878	205	764	2e-15	190	the sulfate permease (sulp) family.
CE557_321	P96118	290	298	4e-35	362	the atp-binding cassette (abc) superfamily.
CE557_326	Q93E02	255	232	2e-06	114	the cytoplasmic membrane-periplasmic auxiliary-1 (mpa1) protein with cytoplasmic (c) domain (mpa1-c or mpa1+c) family.
CE557_332	Q5E733	500	505	2e-09	143	the solute:sodium symporter (sss) family.
CE557_335	B7LEG0	269	379	4e-10	146	the bacillus gap junction-like channel-forming complex (gj-cc) family.
CE557_360	Q9K8H5	343	346	2e-73	693	the cell shape-determining mrebcd (mrebcd) family.
CE557_361	D5AU53	476	551	1e-06	120	the solute:sodium symporter (sss) family.
CE557_364	Q9GZV3	1195	580	1e-05	114	the solute:sodium symporter (sss) family.
CE557_377	Q5SMG8	496	450	5e-57	554	the mg(2+) transporter-e (mgte) family.
CE557_399	P77757	264	322	3e-14	182	the glycosyl transferase 2 (gt2) family.
CE557_410	P75830	371	371	4e-10	148	the atp-binding cassette (abc) superfamily.
CE557_424	O80800	84	126	7e-11	146	the h(+) or na(+)-translocating nadh dehydrogenase (ndh) family.
CE557_449	Q7A4Q7	1200	512	3e-09	145	the solute:sodium symporter (sss) family.
CE557_455	P07373	390	366	1e-28	309	the bacterial murein precursor exporter (mpe) family.
CE557_457	D0V1N0	510	469	8e-89	828	the atp:adp antiporter (aaa) family.
CE557_462	B3EBP1	335	1435	2e-13	176	the putative vectorial glycosyl polymerization (vgp) family.
CE557_463	K0P0B6	380	386	7e-83	775	the c4-dicarboxylate uptake (dcu) family.
CE557_464	P0ABN5	433	433	2e-66	634	the c4-dicarboxylate uptake (dcu) family.
CE557_465	P16157	649	1881	3e-05	109	the ankyrin (ankyrin) family.
CE557_469	Q0ZAH6	495	574	4e-74	701	the monovalent cation:proton antiporter-1 (cpa1) family.
CE557_476	A9P5Q3	401	704	3e-06	115	the ferrous iron uptake (feob) family.
CE557_502	Q07711	773	700	3e-19	230	the type iv (conjugal dna-protein transfer or virb) secretory pathway (ivsp) family.
CE557_504	Q9V0A4	326	522	2e-09	142	the na(+)-transporting carboxylic acid decarboxylase (nat-dc) family.
CE557_506	Q6GUB1	191	202	3e-15	189	the atp-binding cassette (abc) superfamily.
CE557_507	Q6GUB2	230	226	2e-40	406	the atp-binding cassette (abc) superfamily.
CE557_523	O84676	508	442	2e-15	195	the type iii (virulence-related) secretory pathway (iiisp) family.
CE557_525	H8KSM2	543	528	1e-13	179	the integral membrane glycosyltransferase family 39 (gt39) family.
CE557_526	F8KZQ2	330	329	4e-29	311	the integral membrane caax protease-2 (caax protease2) family.
CE557_530	P09425	134	132	1e-05	103	the gp27/5 t4-baseplate (t4-bp) family.
CE557_531	A8YQR6	105	100	2e-25	272	the type vi symbiosis/virulence secretory pathway (visp) family.
CE557_532	A8YQR5	620	661	2e-06	119	the type vi symbiosis/virulence secretory pathway (visp) family.
CE557_539	Q9KN48	405	530	8e-51	499	the type vi symbiosis/virulence secretory pathway (visp) family.
CE557_547	Q46G03	240	207	5e-13	171	the rhomboid protease (rhomboid) family.
CE557_551	L1NER1	236	239	5e-08	128	the integral membrane caax protease-2 (caax protease2) family.
CE557_568	Q5N075	119	133	1e-22	249	the large conductance mechanosensitive ion channel (mscl) family.
CE557_569	O30506	932	254	1e-08	139	the atp-binding cassette (abc) superfamily.
CE557_571	O23166	108	261	1e-06	109	the proton-translocating quinol:cytochrome c reductase (qcr) superfamily.
CE557_584	P29710	291	282	3e-41	415	the h(+)- or na(+)-translocating f-type, v-type and a-type atpase (f-atpase) superfamily.
CE557_600	Q5G3L7	168	206	2e-08	129	the type iv (conjugal dna-protein transfer or virb) secretory pathway (ivsp) family.
CE557_622	Q9LTR2	297	381	5e-05	103	the atp-binding cassette (abc) superfamily.
CE557_634	P0C0L7	401	500	2e-08	134	the major facilitator superfamily (mfs).
CE557_661	G4NXA5	638	611	0	1765	the cation channel-forming heat shock protein-70 (hsp70) family.
CE557_668	P0A943	880	810	4e-13	177	the outer membrane protein insertion porin (bam complex) (ompip) family.
CE557_682	Q6MEM5	499	513	2e-71	678	the atp:adp antiporter (aaa) family.
CE557_687	P0A6W3	408	360	1e-57	558	the putative undecaprenyl-phosphate n-acetylglucosaminyl transferase (murg) family.
CE557_688	P69451	546	561	1e-153	1388	the proposed fatty acid transporter (fat) family.
CE557_689	Q7T1G6	327	1614	8e-06	110	the transient receptor potential ca(2+) channel (trp-cc) family.
CE557_715	P0A5Z2	458	441	5e-55	536	the general secretory pathway (sec) family.
CE557_726	Q9VMR4	483	1619	0.0001	101	the transient receptor potential ca(2+) channel (trp-cc) family.
CE557_735	O58953	248	253	2e-14	183	the atp-binding cassette (abc) superfamily.
CE557_748	Q5G3M3	162	150	9e-11	149	the type iv (conjugal dna-protein transfer or virb) secretory pathway (ivsp) family.
CE557_775	Q8BLA8	153	1125	1e-05	104	the transient receptor potential ca(2+) channel (trp-cc) family.
CE557_780	P33950	580	547	7e-37	380	the atp-binding cassette (abc) superfamily.
CE557_781	W0WN20	328	336	2e-40	408	the atp-binding cassette (abc) superfamily.
CE557_783	P42064	326	328	8e-90	835	the atp-binding cassette (abc) superfamily.
CE557_788	P10121	314	497	9e-56	541	the general secretory pathway (sec) family.
CE557_814	Q9ZK21	228	234	1e-59	572	the pore-forming amphipathic helical peptide hp(2-20) (hp2-20) family.
CE557_821	Q83XH1	536	546	1e-79	750	the atp-binding cassette (abc) superfamily.
