# Supplementary material for: Bacterial endosymbiont Cardinium cSfur genome sequence provides insights for understanding the symbiotic relationship in Sogatella furcifera host
Source: BMC Genomics. 2018 Sep 19;19:688. doi: 10.1186/s12864-018-5078-y (PMC6147030; doi:10.1186/s12864-018-5078-y)
Supplement: Supplementary file 10 — Genes acquired by the event of HGT in the Cardinium cSfur genome. (XLSX 14 kb) [file 12864_2018_5078_MOESM10_ESM.xlsx]

## Sheet: Table S7
Table S7 The genes acquired by the event of HGT in the Cardinium cSfur genome
Type	Car_tag	Best BLAST hit (GenBank accession no.)	Identity	Length (amino acid)	coverage	GC %	GC + or -	donors(NJ)	toxonomy rank
non-ancient	CE557_056	gi|949393731|dbj|GAP83599.1| putative nacht and ankyrin domain protein [Rosellinia necatrix]	31.96	456	0.475877	0.340627	-	uncultured Acidilobus sp. MG	Archaea
non-ancient	CE557_083	gi|799028543|ref|WP_045916575.1| 3-methyladenine DNA glycosylase [Orientia tsutsugamushi]	81.55	184	0.913043	0.36036	-	Rickettsiaceae bacterium Os18	Proteobacteria
non-ancient	CE557_084	gi|157803720|ref|YP_001492269.1| hypothetical protein A1E_02700 [Rickettsia canadensis str. McKiel]	42.61	204	0.838235	0.341463	-	Rickettsia canadensis	Proteobacteria
non-ancient	CE557_125	gi|338734272|ref|YP_004672745.1| hypothetical protein [Simkania negevensis Z]	36.17	568	0.959507	0.339192	-	Simkania negevensis Z	Chlamydiae
non-ancient	CE557_160	gi|391337488|ref|XP_003743099.1| PREDICTED: ankyrin-1-like [Metaseiulus occidentalis]	39.38	244	0.909836	0.321088	-	Rickettsiaceae bacterium Os18	Proteobacteria
non-ancient	CE557_218	gi|339319557|ref|YP_004679252.1| pyruvate phosphate dikinase [Candidatus Midichloria mitochondrii IricVA]	58.99	877	0.945268	0.455961	+	Candidatus Midichloria mitochondrii	Proteobacteria
non-ancient	CE557_432	gi|150020947|ref|YP_001306301.1| hypothetical protein Tmel_1056 [Thermosipho melanesiensis BI429]	32.79	605	0.902479	0.334433	-	Simkania negevensis Z	Chlamydiae
non-ancient	CE557_596	gi|750333196|ref|WP_040615115.1| phosphoglyceromutase [Rickettsiella grylli]	60.47	525	0.965714	0.465146	+	Rickettsiella grylli	Proteobacteria
non-ancient	CE557_597	gi|160871763|ref|ZP_02061895.1| phosphopyruvate hydratase [Rickettsiella grylli]	64.18	392	0.97449	0.448685	+	Rickettsiella grylli	Proteobacteria
non-ancient	CE557_856	gi|651087684|dbj|BAP00143.1| adenosylmethionine-8-amino-7-oxononanoate transaminase [Wolbachia endosymbiont of Cimex lectularius]	75.12	427	0.992974	0.353583	-	Wolbachia	Proteobacteria
non-ancient	CE557_857	gi|651087685|dbj|BAP00144.1| dethiobiotin synthase [Wolbachia endosymbiont of Cimex lectularius]	69.65	204	0.985294	0.312195	-	Wolbachia	Proteobacteria
non-ancient	CE557_858	gi|651087686|dbj|BAP00145.1| malonyl-CoA O-methyltransferase [Wolbachia endosymbiont of Cimex lectularius]	64.29	167	1	0.3145	-	Wolbachia	Proteobacteria
non-ancient	CE557_859	gi|651087687|dbj|BAP00146.1| putative uncharacterized protein [Wolbachia endosymbiont of Cimex lectularius]	69.01	215	0.990698	0.310185	-	Wolbachia	Proteobacteria
non-ancient	CE557_860	gi|918412084|ref|WP_052463260.1| 8-amino-7-oxononanoate synthase [Wolbachia endosymbiont of Cimex lectularius]	73.8	378	0.989418	0.325418	-	Wolbachia	Proteobacteria
non-ancient	CE557_861	gi|651087689|dbj|BAP00148.1| biotin synthase [Wolbachia endosymbiont of Cimex lectularius]	83.28	319	0.974922	0.363542	-	Wolbachia	Proteobacteria
non-recent	CE557_122	gi|589934587|ref|XP_006980074.1|PREDICTED: zinc finger protein 419-like [Peromyscus maniculatus bairdii]	31.55	438	0.406393	0.339408	-	Stomoxys calcitrans	Eukaryota
non-recent	CE557_156	gi|973076677|gb|KUK40133.1|PIF1 helicase [Synergistales bacterium 54_24]	59.1	515	0.990291	0.330749	-	smithella sp.	Proteobacteria
non-recent	CE557_164	gi|917349132|ref|WP_051955844.1|hypothetical protein [Wolbachia pipientis]	69.47	96	0.989583	0.33677	-	Wolbachia	Proteobacteria
non-recent	CE557_493	gi|518060682|ref|WP_019230890.1|hypothetical protein [Rickettsiaceae bacterium Os18]	45.1	180	0.85	0.357274	-	Methanobrevibacter smithii	Archaea
non-recent	CE557_495	gi|518060727|ref|WP_019230935.1|hypothetical protein [Rickettsiaceae bacterium Os18]	39.29	223	0.775785	0.360119	-	Rickettsiaceae bacterium	Proteobacteria
non-recent	CE557_526	gi|338732602|ref|YP_004671075.1|hypothetical protein [Simkania negevensis Z]	34.81	330	0.990909	0.377644	-	Simkania negevensis Z	Chlamydiae
non-recent	CE557_614	gi|762094725|ref|XP_011429851.1|PREDICTED: zinc finger protein OZF-like [Crassostrea gigas]	38.37	599	0.397329	0.328333	-	Bos taurus	Eukaryota
non-recent	CE557_724	gi|392961582|ref|ZP_10327038.1|Ankyrin repeat-containing domain-containing protein [Pelosinus fermentans DSM 17108]	37.78	260	0.346154	0.372925	-	Clostridium sp. LF2	Firmicutes
non-recent	CE557_852	gi|58535672|gb|EAL59580.1|ABC transporter transmembrane region, putative [Wolbachia endosymbiont of Drosophila simulans]	66.27	165	1	0.331325	-	Wolbachia	Proteobacteria
non-recent	CE557_853	gi|692301517|ref|WP_032122487.1|3-demethylubiquinone-9 3-methyltransferase [Clostridium sp. LF2]	81.54	134	0.970149	0.298765	-	Clostridium sp. LF2	Firmicutes
tran-ancient	CE557_044	gi|518060609|ref|WP_019230817.1| hypothetical protein [Rickettsiaceae bacterium Os18]	59.56	319	1	0.339583	-	Rickettsiaceae bacterium Os18	Proteobacteria
tran-ancient	CE557_153	gi|788136245|gb|KJW03956.1| integrase core domain protein [Rickettsia argasii T170-B]	69.14	84	0.964286	0.317647	-	Rickettsia endosymbiont of Ixodes scapularis	Proteobacteria
tran-ancient	CE557_354	gi|518060609|ref|WP_019230817.1| hypothetical protein [Rickettsiaceae bacterium Os18]	57.86	307	0.996743	0.339827	-	Rickettsiaceae bacterium Os18	Proteobacteria
tran-recent	CE557_043	gi|931416195|gb|KPK03091.1|hypothetical protein AMJ56_20010 [Anaerolineae bacterium SG8_19]	69.26	268	0.910448	0.351921	-	Anaerolineae bacterium SG8 19	Chloroflexi
tran-recent	CE557_175	gi|674298002|gb|AIL12899.1|hypothetical protein IM40_04250 [Candidatus Caedibacter acanthamoebae]	85.21	432	0.983796	0.437259	+	Candidatus Caedibacter acanthamoebae	Proteobacteria
tran-recent	CE557_234	gi|674298002|gb|AIL12899.1|hypothetical protein IM40_04250 [Candidatus Caedibacter acanthamoebae]	85.21	432	0.983796	0.437259	+	Candidatus Caedibacter acanthamoebae	Proteobacteria
tran-recent	CE557_249	gi|674298002|gb|AIL12899.1|hypothetical protein IM40_04250 [Candidatus Caedibacter acanthamoebae]	85.21	432	0.983796	0.437259	+	Candidatus Caedibacter acanthamoebae	Proteobacteria
tran-recent	CE557_251	gi|389689247|ref|ZP_10178585.1|transposase [Microvirga sp. WSM3557]	35.42	107	0.88785	0.367284	-	Methylobacterium nodulans	Proteobacteria
tran-recent	CE557_446	gi|674298002|gb|AIL12899.1|hypothetical protein IM40_04250 [Candidatus Caedibacter acanthamoebae]	85.21	432	0.983796	0.437259	+	Candidatus Caedibacter acanthamoebae	Proteobacteria
tran-recent	CE557_448	gi|389689247|ref|ZP_10178585.1|transposase [Microvirga sp. WSM3557]	35.42	107	0.88785	0.367284	-	Methylobacterium nodulans	Proteobacteria
tran-recent	CE557_635	gi|795017237|ref|XP_011858781.1|PREDICTED: uncharacterized protein LOC105556307 [Vollenhovia emeryi]	37.79	692	0.416185	0.353535	-	Orientia tsutsugamushi str. Boryong	Proteobacteria
tran-recent	CE557_650	gi|674298002|gb|AIL12899.1|hypothetical protein IM40_04250 [Candidatus Caedibacter acanthamoebae]	85.21	432	0.983796	0.437259	+	Candidatus Caedibacter acanthamoebae	Proteobacteria
tran-recent	CE557_652	gi|389689247|ref|ZP_10178585.1|transposase [Microvirga sp. WSM3557]	35.42	107	0.88785	0.367284	-	Methylobacterium nodulans	Proteobacteria
tran-recent	CE557_666	gi|674298002|gb|AIL12899.1|hypothetical protein IM40_04250 [Candidatus Caedibacter acanthamoebae]	85.21	432	0.983796	0.437259	+	Candidatus Caedibacter acanthamoebae	Proteobacteria
tran-recent	CE557_773	gi|374319710|ref|YP_005066209.1|hypothetical protein Rsl_1327 [Rickettsia slovaca 13-B]	44.83	63	0.920635	0.427083	+	Rickettsia endosymbiont of Ixodes scapularis	Proteobacteria
